# Supplementary material for: Contrasted patterns of evolution of the LINE-1 retrotransposon in perissodactyls: the history of a LINE-1 extinction
Source: Mob DNA. 2018 Mar 28;9:12. doi: 10.1186/s13100-018-0117-4 (PMC5872511; doi:10.1186/s13100-018-0117-4)
Supplement: Supplementary file 1 — Full-length consensus sequences. (FAS 193 kb) [file 13100_2018_117_MOESM1_ESM.fas]

>L1_Ec1_I
GGAGGAATTCCAAGATGGCGCCGTGAGT
AGTCCTCTTTGTCTCTCGCCCTTCGAGTCTACAATTATTTGGACACTTATCGCTTGACAA
AGGATATCCAGACAGCATCTCAGGACGTCTGAGACACCCACGCGACTATACATCGGAAGG
CGGACGGACTTTCCTCCGGGAGGATGTGGAAATAGGTGAAAACTCTCCGACCCC
GACGGGCAGCCTAGTACCCGCAAGCGGCTTTCTTCCAACGGACGCCCCCAGAG
GATCCACACACATCTAGGGCAGGAGCGAGAACACAACAGAGGAGCGACGGTGGAAACAGG
TGACCAGAACCCTACTTAAACCCCCCGCAATTACTCCTAAACGCAGAGGGAAACTTTGG
AGTTGCACACCTGAGCCCGCGGGGAGAGTCTCTCCCCGCCATTGGCGGGGAGACCCGG
CCTGGTGCTCGGGGCGCCCGGAGGGTCCCAGAGAGAGVCNCGGDGGGCACGGAGG
TCTCCCAGCTGCCGTTGCCCGCCCCGTGGGACTAGGGAT
TGCCGGAGATCTCGGAGAGGACCGGGGCGGGGGAACTTTCAAAGGCSGGTYCGG
CGACCCGGDGGGGAAGCGCCGGAGCTCCGCCAGGCAGCAGACAAAACTCTCTGTCT
GCCGGTAGCAGAGGGGCCACGCTGAGCACTCAGGGCTCCCGGCAGAGGCCCGGACAGAAG
CCCAGAGGGCGGGGCGACCCCCAGCTGCCGTTGCCCGCCCC
GTGGGACTAGGGATTGCCGGAGATCTCGGAGAGGACCGGGGCGGGGGAACTT
TCAAAGGCGGGTCCGGCGACCCGGAGGGGAAGCGCCGGAGCTCCGCCAGGCAGCAGA
CAAAACTCTCTGTCTGCCGGTAGCAGAGGGGCCACGCTGAGCATTCAGAGCTCCCGGCAG
AGGCCCGGAGAGAAGCCCAGAGGGCGGGGCGACCCCCAGCTGCCGTTG
CCCACCCGGTGAGGCTAGGGATTGCCGGAGATCTCGGAGAGGACT
GGGGCTGGAGAGAGTTCCAGAGACCCAGCTTAGTAGCCTAGGGGGAAACCCTACAGGCTC
ACAGAAGCCTTAGGGAAAGCCTCTGCACAGCACCAGTAGAAGGCACCCAGCCGCCAGCC
ACAAGGCTGGAAGACCCCAGGGCAAAAGCAGCATAGCTAGGTGTACTAACCACAGACTG
TAGAAGATGCCAATAGCTCTCCTGCGACCCATAGAGGACAAGTGAGATTTGGTGGGTGCC
GACAGCAACCGAGCGACAAATAAAAGTGATCCCACCCCTGGCCGCTGGAAAAGCCCATAA
CACCGTTGCAGACCCCAAGGAGAGAGCGCATCTAGGTGGGCAACAACAGTAGGCACCTG
CAGCCTGAAGCCCCCCGTGACGGCCCCCACGGCAGAGGAGGGAATCCAAAGG
GCCACTGTGGCTACGAAGAGGGGCCCAGGCCCAG
TTAGCAACTACGGACAGGGTTCCTGGTTGGTGAAGTATAAACAGC
TGCTCCCCCCACCGCAGCAGCTGAAACAAGTGAAAGGAGCAACTAAACTCTATCTCCATG
CGGAGGCACAAATCAACATCATCAAGCAATATGAAAAAATACATTAAATCTCCAGAACAG
AAAGAAAGTAACAAATACACAGAAAACAATCCCAAAGAAAATGAGATATATAACCTAAAT
GATGATGACTTCAAAACAGCCATCATTAAAATACTCACTGAGTTAAGAGAGAATTCTGAC
CGACAACTCAACGAGTTCAGGAGCTATGTCACAAAAGAG
TTTGATACGATAAAGAAGAACCAAACAGAAATACTGGAAATGAAGAACACAATAGAGGAG
ATTAAGAAAAATCTAGATGCTCTGAACAGTAGGGCCGATAATATGGAGGAAAGAATTAGC
AATTTGGAAGATGGCAATATAGAATTGTTGCAGGCAGAGGAGGAGAGAGAAGCAAGACTT
AAAAGAAATGAAGAAACTCTCCGAGAATTATCAGACACAATTAGGAGATGCAACGTAAGG
ATTATAGGTATACCAGAGGGAGAAGAGAAGGAGAAAGGGGCAGAAAACCTATTCAAAGAA
ATAATGGCTGAGAACTTCCCAAATCTGGTGAGGGAGATGGATCTTCAGGTGACAGAAGCC
AATAGATCTCCAAACTTTATCAATGCAAGAAGACCAACTCCACGGCATATAGTAGTGAAG
CTAGCAAAAGTCAACGACAAGGAGAAAATATTAAGGACAGCCAGGCAAAAGAAACTA
ACCTACAAAGGAACCCCCATCAGGCTATCAGCAGATTTCTCAGCAGAAACTTTACAGGCT
AGAAGAGAGTGGAATGATATATTCAAAAATCTGAAGGACAAAAACCTACAGCCGAGAATT
CTCTACCCAGCGAAAATATCCTTCAAATACGATGGAGAAATAAAAACTTTCCCAGATAAA
CAAAAATTAAGGGAGTTCATTGCCACAAAACCTCCTCTTCAGGAAATCCTCAGGAA
AACCCTCATTCCTGAAAAATCCAAAAAAGGAAAGGGGCTACAAAACCAAGAG
CAGAGGAGATAAGTAGAAGGACAACAACAGAGAGTAGCAG
CTCTACATCAGAACAGATTA
AACCATGGGACGAGAAACAAAGGAAACTGAAGAAAACCGGAAAACA
AGACACAAAATGGTAGTGGTAGGCCCCCACGTCTCAATAATCACTCTAAATGTAAACGGA
TTGAACTCCCCAATCAAAAGACACAGAGTGGCAGGATGGATCAAAGAACAAGATCCAACA
ATATGCTGCCTCCAGGAAACACACCTCAGCCCCAAAGACAAACACAGACTCAGAGTGAAG
GGATGGAGAACAATACTCCAAGCTAATAATGAACAAAAGAAAGCAGGTGTCGCTATACTA
ATATCAGACAAGGTAGATTTCAAAGCAAAACAGATAAAGAAAGACAAAGAGGGACAGTAT
ATAATGATAAAAGGGACTCTCCACCAAGAAGACATAACACTTATAAATATATACGCACCC
AACACAGGAGCACCAAAATTTGTAAAGCAACTCTTAATAGAACTAAAAGAAGACATCAAC
AACAATACAATAATAGTAGGGGACCTCAACACACCATTAACACCAATGGACAGAACATCC
AGACAGAAAATCAACAAGGAAATAATAGAATTAAATGAAAAATTAGACCAGATGGACTTA
ATAGATATATATAGAACACTTCATCCAAAAACAGCAGGTTACACATTCTTCTCAAGTGCA
CATGGAACATTCTCAAGGATTGACCATATTTTGGGAACCAAAGCAAACATCAATAAATAC
AAGAGAGTTGAAATAATATCAAGCATCTTTTCTGATCATAACGCTATTAAACTAGAAATC
AACTACAAGAAAAAAGCAGAGAAAGGTGCAAAAATGTGGAGACTAAACAACACGCTTCTC
AACAAACAATGGATCATTGAAGAAATTAAAGAAGAAATCAAATATTATCTGGAGACAAAT
GAAAATGAGAACACGACATACCAAATCATTTGGGATGCAGCAAAAGCAGTCCTAAGAGGG
AAATTCATCGCAATACAGGCTCACCTCACTAAACAAGAAAAAGCTCACGTAAGCAACCTC
AAACGACACCTAACAGAACTAGAAAAAGAAGAACAAACAAGGCCCAGAGTCAGTAGAAGG
AGGGAAATAATAAAAATAAGAGCAGAAATAAACGATATTGAAACAAAAAAGACAATAGAA
AGGATCAATGAAACAAAGAGTTGGTTCTTCGAAAGAATTAACAAAATTGACAAACCCCTA
GCCAGACTCACCAAGAAAAGAAGAGAGAAATCGCAAATTAATAAAATCAGGAATGACAGA
GGAGAAATCACAACAGATACCAATGAAATACAAGAGATCATAAGAGAATACTATGAAAAA
CTATATGCCAACAAATTGAACAACCTGGAAGAAATGGACAAATTCCTAGACTCCTACAAT
CTCCCCAAACTGAATCAGGAAGAAATGGAGAATCTGAATAGACCAATCACAAGTAAGGAA
ATAGAAACGGTAATCAAAAACCTCCCCAAAAACAAGAGTCCAGGACCAGACGGCTTCTCT
GGAGAATTCTACCAAACATTCAAAGAAGACTTAATACCTATTCTCCTCAAACTGTTCCAG
AAAATTGAGAAAGATGGAGAACTCCCTAACACATTCTATGAAGCCAACATCACTCTGATC
CCCAAACCTGACAAGGACAACACAAAGAAGGAGAACTACAGGCCGATATCACTGATGAAC
ATAGATGCAAAAATCCTCAACAAAATTTTGGCAAACCGATTACAGCAATACATCAAAAAG
ATTATACACCATGATCAAGTGGGATTTATACCAGGGACACAGGGATGGTTCAACATCCGC
AAGTCAATCAACGTGATACACTACATTAACAAAATGAAAACCAAAAACCACATGATCATC
TCAATAGATGCAGAGAAAGCATTCGACAAGATCCAACACCCATTTATGATAAAAACCCTC
AGTAAAATGGGTATAGAWGGAAAGTACCTCAACATAATAAAGGCCATATATGATAGACCC
ACAGCCAACATCATACTCAATGGACAAAAGCTGAAAGCCATCCCTCTGAGGACAGGAACA
AGACAAGGGTGCCCACTTTCACCACTCCTATTCAACATAGTTCTGGAGGTGCTGGCCAGA
GCAATTCGGCAGGAAAAAGAAATAAAAGGAATCCAAATAGGTAACGAAGAAGTAAAACTC
TCGTTGTTTGCAGACGACATGATCTTATACATAGAAAACCCCAAAGAATCCACAGAAAAA
CTATTAGAAATAATCAACAACTACAGCAAAGTAGCAGGGTATAAAATTAACGTGCATAAA
TCAGTAGCATTTCTATACACTAACAATAAACTAACAGAAAAAGAACTCAAGAACTCTATC
CCATTCACAATCGCAACGAAAAGAATAAAATACCTTGGGATAAACTTAACCAAGGAAGTG
AAGGATCTATACAATGAAAACTACAAGACTYTCTTGAAAGAAATAGGCGATGACATAAAG
AGATGGAAAGACATCCCTTGCACATGGATTGGAAGAATAAACATAGTTAAAATGTCCATA
CTACCTAAAGCAATATACAGATTCAATGCTATCCCAATCAGAATCCCAAGAACATTCTTC
ACAGAAATTGAACAAACAATCCTAAAATTCATATGGGGCAACAAAAGACCGCGAATTGCT
AAAGCAATCCTGAGCAAGAAAAACAAAGCCGGCGGAATCACAATCCCCGATTTCAAAACA
TACTACAAAGCTACAGTGATCAAAACAGCATGGTACTGGTACAAAAACAGGTCCACAGAT
CAATGGAACAGAATTGAAAGCCCAGAGATAAAACCACACATCTATGGACAGCTAATCTTC
GACAAAGGAGCAGAGGGCCTACAATGGAGAAAAGAAAGTCTCTTCAACAAATGGTGCTGG
GAAAACTGGACAGCCACATGCAAAAGATTGAAAATTGACCATTCTTTTTCACCACACACC
AAAATAAACTCAAAATGGATCAAAGACCTAAAGATTAGGCCTGAGACAATAAGTCTTTTG
GAAGAGAATATAGGCAGTACACTCTTTGACATCAGTTTCAAAAGAATCTTTTCGGACACT
GTAACTCCTCAGTTGAGGGAAACAATAGAAAGAATAAACAAATGGGACTTCATCAGACTA
AAGAGCTTCTTCAAGGCAAGGGAAAACAGGATTGAAACAAAAAAACAGCTCACTAATTGG
GAAAAAATATTTACAAGCCACTTATCCGACAAAGGGTTAATCTCCATAATATACAAAGAA
CTCACACTGCTTAACAACAAAAAAACAAACAACCCGATCAAAAAATGGGCAGAGGACATG
AACAGACATTTCTCAAAAGAAGATATGAATATGGCCAATAGACACATGAAAAGATGTTCA
TCATCGCTAATCATCAGGGAAATGCAAATCAAAACTACACTAAGATATCACCTTACCCCC
GTTAGATTGGCAAAAACATCCAAAACCAAGAACGACAAATGTTGGAGAGGTTGTGGAGAA
AGAGGAACCCTCATACACTGTTGGTGGGAATGCAAACTGGTACAGCCACTATGGAAAACA
GTATGGAGATTTCTCAAAAAGTTAAAAATAGAAATACCCTATGACCCAGCCATCCCATTA
CTGGGTATCTATCCTAAGAACCTGATATCAGATATCTCAAGAGTCCGTTGCACCCCTATG
TTCATTGCAGCATTATTTACAATAGCCAAGACGTGGAACCAGCCTACATGCCCAGAAACT
AATGATTGGATAAAGAAGATGTGGTATATATACACAATGGAATACTACTCAGCCA
TAAAAAAAGACGAAATTGGCCCATTCACAACAATGTGGATGGACCTCGAGGGTATTATG
TTAAGCGAAATAAGTCAGTCAGAGAAAGACGAACTCTATATGACTCCACTCATAGGTG
GAAATTAGTATATTGAGAAG
GAGATCTGATTGGTGGTTACCAGGGAAAAGGGGGGGTGGGGGGAGGG
TACGGAGGGGGAAGTGGTGTACCCACAACATGACTAA
CAAAAATGTACAACTGAA
ATCTCACAAGGTTGTAATCTATCATAACATTAATAAAAAAAAAAAAAA
>L1_Ec1_II
AGGAGGGAGAKCCAAGATGGCGCCGTGAGT
AGTCCTCTTTGTCTCTCGCCCTTCGAGTCTACAATTATTTGGACACTTATCGCTTGACAA
AGGATATCCAGACAGCATCTCAGGACGTCTGAGACACCCACGCGACTATACATCGGAAGG
CGGAYGGACTTTCCTCCGGGAGGATGTGGAAATAGGTGAAAACTCTCCGACCCC
GACGGGCAGCCTAGTACCCGCAAGCGGCTTTCTTCCAACGGACGCCCCCAGAG
GATCCACACACATCTAGGGCAGGAGCGAGAACACAACAGAGGAGCGACGGTGGAAACAGG
TGACCAGAACCCTACCTAAACCCCCCGCAATTACTCCTAAACGCAGAGGGAAACTTTGG
AGTTGCACACCTGAGCCCGCGGGGAGAGTCTCTCCCCGCCATTGGCGGGGAGACCCAG
CCTGGTGCTCGGGGCGCCCGGAGGGTCCCAGAGAGAGACACGGAGGGCACGGAGG
TCTCCCAGCTGCCGTTGCCCGCCCCGTGGGACTAGGGAT
TGCCGGAGATCTCGGAGAGGACCGGGGCGGGGGAACTTTCAAAGGCCGGTTCGG
CGACCCGGAGGGGAAGCGCCGGAGCTCCGCCVGGCAGCAGACAAAACTCTCTGTCT
GCCGTTAGCAGAGGGGCCACGCTGAGCATTCAGGGCTCCCGGCAGAGGCCCGGAGAGAAG
CCCAGAGGGCGGGGCGACCCCCAGCTGCCGTTGCCCGCCCC
GTGGGACTAGGGATTGCCRGAGATCTCGGAGAGGACCGGGGCBGGGGGAACTT
TCAAAGGCCGGTTCDGCGACCCGGAGGGGAAGCGCCGGAGCTCCGCCCRGGCAGCAGA
CAAAACTCTCTGTSTGCCGTTAGCAGAGGGGCCACGCTGAGCATTCASGGCTCCGGGAG
AGGCCCGGAGAGAATCCCAGAGGGCGGGGCGACCCCCAGCTGCCGTTG
CCCACCCCGTGAGGCTAGGGATTGCCGGAGATCTCGGAGAGGACT
GGGGCTGGAGAGAGTTCCAGAGACCCAGCTTAGTAGCCTAGGGGGAAACCCTACAGGCTC
ACAGCAGCCTTAGGGAAAGCCTCTGCACAGCACCAGTAGAAGGCACCCAGCCGCCAGCC
ACAAGGCTGGAAGACCCCAGGGCAAAAGCAGCATAGCTAGGTGTACTAACCACAGACTG
TAGAAGATGCCAATAGCTCTCCTGCGACCCATAGAGGACAAGTGAGATTTGGTGGGTGCC
GACAGCAACGGAGCGACAAATATAAGTGATCCCACCCCTGGCCGCTGGAAAAGCCCATAA
CACCGTTGCAGACCCCAAGGAGAGAGCGCATCTAGGTGGGCAACAACAGTAGGCACCTG
CAGCCTGAAGCCCCCCTGTGACGGCCCCCACGGCAGAGGAGGGAATCCAAAGG
GCCACTGTGGCTACGAAGAGGGGCCCAGGCCCAG
TTAGCAACTACGGACAGGGTTCCTGGTTGGTGAAGTATAAACAGC
TGCTCCCCCCACCGCAGCAGCTGAAACAAGTGAAAGGAGCAACTAAACTCTATCTCCATG
CGGAGGCACAAATCAACATCATCAAGCAATATGAAAAAATACATTAAATCTCCAGAACAG
AAAGAAAGTAACAAATACACAGAAAACAATCCCAAAGAAAATGAGATATATAACCTAAAT
GATGATGACTTCAAAACAGCCATCATTAAGATTCTCAATGAGTTAAGAGAGAATTCTGAC
CGACAACTCAACGAGTTCAGGAGCTATGTCACAAAAGAG
TTTGATACGATAAAGAAGAACCAAACAGAAATATTGGAAATGAAGAACACAATAGAGGAG
ATTAAGAAAAATCTAGATGCTCTGAACAGTAGGGCCGATAATATGGAGGAAAGAATTAGC
AATTTGGAAGATGGCAATATAGAATTGTTGCAGGCAGAGGAGGAGAGAGAAGCAAGACTT
AAAAGAAATGAAGAAACTCTCCGAGAATTATCAGACACAATTAGGAGATGCAACGTAAGG
ATTATAGGTATACCAGAGGGAGAAGAGAAGGAGAAAGGGGCAGAAAACCTATTCAAAGAA
ATAATGGCTGAGAACTTCCCAAATCTGGTGAGGGAGATGGATCTTCAGGTGACAGAAGCC
AATAGATCTCCAAACTTTATCAATGCAAGAAGACCAACTCCACGGCATATAGTAGTGAAG
CTAGCAAAAGTCAACGACAAGGAGAAAATATTAAGGACAGCCAGGCAAAAGAAACTA
ACCTACAAAGGAACCCCCATCAGGCTATCAGCAGATTTCTCAGCAGAAACTTTACAGGCT
AGAAGAGAGTGGAATGATATATTCAAAAATCTGAAGGACAAAAATCTACAGCCGAGAATT
CTCTACCCAGCGAAAATATCCTTCAAATACGATGGAGAAATAAAAACTTTCCCAGATAAA
CAAAAATTAAGGGAGTTCATTGCCACAAAACCTCCTCTTCAGGAAATCCTCAGGAA
AACCCTCATTCCTGAAAAATCCAAAAAAGGAAAGGGGCTACAAAACCAAGAG
CAGAGGAGATAAGTAGAAGGACAACAACAGAGAGTAGCAG
CTCTACATCAGAACAGATTA
AACCATGGGACGAGAAACAAAGGAAACTGAAGAAAACCGGAAAACA
AGACACAAAATGGTAGTGGTAGGCCCCCACGTCTCAATAATCACTCTAAATGTAAATGGA
TTGAACTCCCCAATCAAAAGACACAGAGTGGCAGGATGGATCAAAGAACAAGATCCAACA
ATATGCTGCCTCCAGGAAACACACCTCAGCCCCAAAGACAAACACAGACTCAGAGTGAAG
GGATGGAGAACAATACTCCAAGCTAATAATGAACAAAAGAAAGCAGGTGTCGCTATACTA
ATATCAGACAAGGTAGATTTCAAAGCAAAACAGATAAAGAAAGAYAAAGAGGGACAGTAT
ATAATGATAAAAGGGACTCTCCACCAAGAAGACATAACACTTATAAATATATACGCACCC
AACACAGGAGCACCAAAATTTGTAAAGCAACTCTTAATAGAACTAAAAGAAGACATCAAC
AACAATACAATAATAGTAGGGGACCTCAACACACCATTAACACCAATGGACAGAACATCC
AGACAGAAAATCAACAAGGAAATAATAGAATTAAATGAAAAATTAGACCAGATGGACTTA
ATAGATATATATAGAACACTTCATCCAAAAACAGCAGGTTACACATTCTTCTCAAGTGCA
CATGGAACATTCTCAAGGATTGACCATATTTTGGGAACCAAAGCAAACATCAATAAATAC
AAGAGAGTTGAAATAATATCAAGCATCTTTTCTGATCATAACGCTATTAAACTAGAAATC
AACTACAAGAAAAAAGCAGAGAAAGGTGCAAAAATGTGGAGACTAAACAACACGCTTCTC
AACAAACAATGGATCATTGAAGAAATTAAAGAAGAAATCAAATATTATCTGGAGACAAAT
GAAAATGAGAACACGACATACCAAATCATTTGGGATGCAGCAAAAGCAGTCCTAAGAGGG
AAATTCATCGCAATACAGGCTCACCTCACTAAACAAGAAAAAGCTCACGTAAGCAACCTC
AAACGACACCTAACAGAACTAGAAAAAGAAGAACAAACAAAGCCCAGAGTCAGTAGAAGG
AGGGAAATAATAAAAATAAGAGCAGAAATAAACGATATTGAAACAAAAAAGACAATAGAA
AGGATCAATGAAACAAAGAGTTGGTTCTTCGAAAGAATTAACAAAATTGACAAACCCCTA
GCCAGACTCACCAAGAAAAGAAGAGAGAAATCGCAAATTAATAAAATCAGGAATGACAGA
GGAGAAATCACAACAGATACCAATGAAATACAAGAGATCATAAGAGAATACTATGAAAAA
CTATATGCCAACAAATTGAACAACCTGGAAGAAATGGACAAATTCCTAGACTCCTACAAT
CTCCCCAAACTGAATCAGGAAGAAATGGAGAATCTGAATAGACCAATCACAAGTAAGGAA
ATAGAAACGGTAATCAAAAACCTCCCCAAAAACAAGAGTCCAGGACCAGACGGCTTCTCT
GGAGAATTCTACCAAACATTCAAAGAAGACTTAATACCTATTCTCCTCAAACTGTTCCAG
AAAATTGAGAAAGATGGAGAACTCCCTAACACATTCTATGAAGCCAACATCACTCTGATC
CCCAAACCTGACAAGGACAACACAAAGAAGGAGAACTACAGGCCGATATCACTGATGAAC
ATAGATGCAAAAATCCTCAACAAAATTTTGGCAAACCGATTACAGCAATACATCAAAAAG
ATTATACACCATGATCAAGTGGGATTTATACCAGGGACACAGGGATGGTTCAACATCCGC
AAGTCAATCAACGTGATACACTACATCAACAAAATGAAAAACAAAAACCACATGATCATC
TCAATAGATGCAGAGAAAGCATTCGACAAGATCCAACACCCATTTATGATAAAAACCCTC
AGTAAAATGGGTATAGAAGGAAAGTACCTCAACATAATAAAGGCCATATATGATAGACCC
ACAGCCAACATCATACTCAATGGACAAAAGCTGAAAGCCATCCCTCTGAGGACAGGAACA
AGACAAGGGTGCCCACTTTCACCACTCCTATTCAACATAGTACTGGAGGTGCTGGCCAGA
GCAATTCGGCAGGAAAAAGAAATAAAAGGAATCCAAATAGGTAACGAAGAAGTAAAACTC
TCGTTGTTTGCAGACGACATGATCTTATACATAGAAAACCCCAAAGAATCCACAGAAAAA
CTATTAGAAATAATCAACAACTACAGCAAAGTAGCAGGGTATAAAATTAACGTGCATAAA
TCAGTAGCATTTCTATACACTAACAATAAACTAACAGAAAAAGAACTCAAGAACTCTATC
CCATTCACAATCGCAACGAAAAGAATAAAATACCTTGGGATAAACTTAACCAAGGAAGTG
AAGGATCTATACAATGAAAACTACAAGACTTTCTTGAAAGAAATAGGCGATGACATAAAG
AGATGGAAAAACATTCCTTGYACATGGATTGGAAGAATAAACATAGTTAAAATGTCCATA
CTACCTAAAGCAATATACAGATTCAATGCTATCCCAATCAGAATCCCAAGAACATTCTTC
ACAGAAATTGAACAAACAATCCTAAAATTCATATGGGGGAACAAAAGACCGCGAATTGCT
AAAGCAATCCTGAGCAAGAAAAACAAAGCCGGCGGAATCACAATCCCCGATTTCAAAACA
TACTACAAAGCTACAGTGATCAAAACAGCATGGTACTGGTACAAAAACAGGTCCACAGAT
CAATGGAACAGAATTGAAAGCCCAGAGATAAAACCACACATCTATGGACAGCTAATCTTC
GACAAAGGAGCAGAGGGCCTACAATGGAGAAAAGAAAGTCTCTTCAACAAATGGTGCTGG
GAAAACTGGACAGCCACATGCAAAAGATTGAAAATTGACCATTCTTTTTCACCACACACC
AAAATAAACTCAAAATGGATCAAAGACCTAAAGATTAGGCCTGAGACAATAAGTCTTTTG
GAAGAGAATATAGGCAGTACACTCTTTGACATCAGTTTCAAAAGAATCTTTTCGGACACT
GTAACTCCTCAGTTGAGGGAAACAATAGAAAGAATAAACAAATGGGACTTCATCAGACTA
AAGAGCTTCTTCAAGGCAAGGGAAAACAGGATTGAAACAAAAAAACAGCTCACTAATTGG
GAAAAAATATTTACAAGCCACTTATCCGACAAAGGGTTAATCTCCATAATATACAAAGAA
CTCACACTGCTTAACAACAAAAAAACAAACAACCCGATCAAAAAATGGGCAGAGGACATG
AACAGACATTTCTCAAAAGAAGATATGAATATGGCCAATAGACACATGAAAAGATGTTCA
TCATCGCTAATCATCAGGGAAATGCAAATCAAAACTACACTAAGATATCACCTTACCCCC
GTTAGATTGGCAAAAACATCCAAAACCAAGAACGACAAATGTTGGAGAGGTTGTGGAGAA
AGAGGAACCCTCATACACTGTTGGTGGGAATGCAAACTGGTACAGCCACTATGGAAAACA
GTATGGAGATTTCTCAAAAAGTTAAAAATAGAAATACCCTATGACCCAGCCATCCCATTA
CTGGGTATCTATCCTAAGAACCTGATAWCAGATATCTCAAGAGTCCGTTGCACCCCTATG
TTCATCGCAGCATTATTTACAATAGCCAAGACGTGGAACCAGCCTACATGCCCAGAAACT
GATGATTGGATAAAGAAGATGTGGTATATATACACAATGGAATACTACTCAGCCA
TAAAAAAAGACGAAATTGGCCCATTCACAACAACGTGGATGGACCTCGAGGGCATTATG
TTAAGCGAAATAAGTCAGTCAGAGAAAGACGAWCTCTATATGACTCCACTCATAGGTG
GAAATTAGTATATTGAGAAG
GAGATCTGATCGGTGGTTACCAGGGAAAAGGGGGGGTGGGGGGAGGG
TACGGAGGGGGAAGTGGTGTACCCACAACATGACTAA
CAAAAATGTACAACTGAA
ATCTCACAAGSTTGTAATCTATCATAACATTAATAAAAAAAAAAAAAAA
>L1_Ec1_III
TCCAAGATGGCGCCGTGAGT
AGTCCTCTTTGTCTCTCGCCCTTCGAGTCTACAATTATTTGGACACTTATCGCTTGACAA
AGGATATCCAGACAGCATCTCAGGACGTCTGAGACACCCACGCGACTATACATCGGAAGG
CGGACGGACTTTCCTCCGGGAGGATGTGGAAATAGGTGAAAACTCTCCGACCCC
GACGGGCAGCCTAGTACCCGCAAGCGGCTTTCTTCCAACGGACGCCCCCAGAG
GATCYACACACATCTAGGGCAGGAGCGAGAACACAACAGAGGAGCGACGGTGGAAACAGG
TGACCAGAACCCTACCTAAACCCCCCGCAATTACTCCTAAACGCAGAGGGAAACTTTGG
AGTTGCACACCTGAGCCCGCGGGGAGAGTCTCTCCCCGCCATTGGCGGGGAGACCCAG
CCTGGTGCTCGGGGCGCCCGGAGGGTCCCAGAGAGAGTCACGGAGGGTACGGAGG
TCTCCCAGCTGCCGTTGCCCGCCCCGTGGGACTAGGGAT
TGCCGGAGATCTCGGAGAGGACCGGGGCTGGGGGAACTTTCAAAGGCCGGTTCTG
CGACCCGGAGGGGAAGCGCCGGAGCTCCGCCCGGGCAGCAGACAAAACTCTCTGTCT
GCCRTTAGCAGAGGGGCCACGCYGAGCATTCACGGCTCCGGGAGAGGCCCGGAGAGAAT
CCCAGAGGGCGGGGCGACCCCCAGCTGCCGTTGCCCGCCCC
GTG
CRGGCAGCAGA
CAAAACTCTCTGTCTGCCATTAGCAGAGGGGCCACGCCSAGCATTCASGGCTCCCGGGAG
AGGCCCGGAGAGAABCCCAGAGGGCGGGGCGACCCCCAGCTGCCGTTG
CCCGCCCCGTGAGACTAGGGATTGCCGGAGATCTCGGAGAGGACT
GGGGCTGGAGAGAGTTCCAGAGACCCAGCTTAGTAGCCTAGGGGGAAACCCTACAGGCTC
ACAGCAGCCTTAGGGAAAGCCTCTGCACAGCACCAGTAGAAGGCACCCAGCCGCCAGCC
ACAAGGCTGGAAGACCCCAGGGCAAAAGCAGCATAGCTAGGTGTACTAACCACAGACTG
TAGAAGATGCCAATAGCTCTCCTGCGACCCATAGAGGACAAGTGAGATTYGGTGGGTGCC
GACAGCAACGGAGCGACAAATATAAGTGATCCCACCCCTGGCCGCTGGAAAAGCCCATAA
CACCGTTGCAGACCCCAAGGAGAGAGCACATCTAGGTGGGCTGCAACAGTAGGCACCTG
CAGCCTGAAGCCCCCCTGTGACGGCCCCCACGGCAGAGGAGGGAATCCAAAGG
GCCACTGTGGCTACGAAGAGGGGCCCAGGCCCAG
TTAGCAACTACGGACAGGGTTCCTGGTTGGTGAAGTATAAACAGC
TGCTCCCCCCACCGCAGCAGCTGAAACAAGTGAAAGGAGCAACTAAACTCTATCTCCATG
CGGAGGCACAAATCAACAACATCAAGCAATATGAAAAAATACATTAAATCTCCAGAACAG
AAAGAAAGTAACAAATACACAGAAAACAATCCCAAAGAAAATGAGATATATAACCTAAAT
GATGATGACTTCAAAACAGCCATCATTAAGATTCTCAATGAGTTAAGAGAGAATTCTGAC
CGWCAACTCAACGAGTTCAGGAGCTATGTCACAAAAGAG
TTTGATACGATAAAGAAGAACCAAACAGAAATATTGGAAATGAAGAACACAATAGAGGAG
ATTAAGAAAAATCTAGATGCTCTGAACAGTAGGGCCGATAATATGGAGGAAAGAATTAGC
AATTTGGAAGATGGCAATATAGAATTGTTGCAGGCAGAGGAGGAGAGAGAAGCAAGACTT
AAAAGAAATGAAGAAACTCTCCGAGAATTATCAGACACAATTAGGAGATGCAACGTAAGG
ATTATAGGTATACCAGAGGGAGAAGAGAAGGAGAAAGGGGCAGAAARCCTATTCAAAGAA
ATAATGGCTGAGAACTTCCCAAATCTGGTGAGGGAGATGGATCTTCAGGTGACAGAAGCC
AATAGATCTCCAAACTTTATCAATGCAAGAAGACCAACTCCACGGCATATAGTAGTGAAG
CTAGCAAAAGTCAACGACAAGGAGAAAATATTAAGGACAGCCAGGCAAAAGAAACTA
ACCTACAAAGGAACCCCCATCAGGCTATCAGCAGATTTCTCAGCAGAAACTTTACAGGCT
AGAAGAGAGTGGAATGATATATTCAAAAATCTGAAGGACAAAAATCTACAGCCGAGAATT
CTCTACCCAGCGAAAATATCCTTCAAATACGATGGAGAAATAAAAACTTTCCCAGATAAA
CAAAAATTAAGGGAGTTCATTGCCACAAAACCTCCTCTTCAGGAAATCCTCAGGAA
AACCCTCATTCCTGAAAAATCCAAAAAAGGAAAGGGGCTACAAAACCAAGAG
CAGAGGAGATAAGTAGAAGGACAACAACAGAGAGTAGCAG
CTCTACATCAGAACAGATTA
AACCATGGGACGAGAAACAAAGGAAACTGAAGAAAACCGGAAAACA
AGACACAAAATGGTAGTGGTAGGCCCCCACGTCTCAATAATCACTCTAAATGTAAATGGA
TTGAACTCCCCAATCAAAAGACACAGAGTGGCAGGATGGATCAAAGAACAAGATCCAACA
ATATGCTGCCTCCAGGAAACACACCTCAGCCCCAAAGACAAACACAGACTCAGAGTGAAG
GGATGGAGAACAATACTCCAAGCTAATAATGAACAAAAGAAAGCAGGTGTCGCTATACTA
ATATCAGACAAGGTAGATTTCAAAGCAAAACAGATAAAGAAAGATAAAGAGGGACAGTAT
ATAATGATAAAAGGGACTCTCCACCAAGAAGACATAACACTTATAAATATATACGCACCC
AACACAGGAGCACCAAAATTTGTAAAGCAACTCTTAATAGAACTAAAAGAAGACATCAAC
AACAATACAATAATAGTAGGGGACCTCAACACACCATTAACACCAATGGACAGAACATCC
AGACAGAAAATCAACAAGGAAATAATAGAATTAAATGAAAAATTAGACCAGATGGACTTA
ATAGATATATATAGAACACTTCATCCAAAAACAGCAGGTTACACATTCTTCTCAAGTGCA
CATGGAACATTCTCAAGGATTGACCATATTTTGGGAACCAAAGCAAACATCAATAAATAC
AAGAGAGTTGAAATAATATCAAGCATCTTTTCTGATCATAAYGCTATTAAACTAGAAATC
AACTACAAGAAAAAAGCAGAGAAAGGTGCAAAAATGTGGAGACTAAACAACACGCTTCTC
AACAAACAATGGATCATTGAAGAAATTAAAGAAGAAATCAAATATTATCTGGAGACAAAT
GAAAATGAGAACACGACATACCAAATCATTTGGGATGCAGCAAAAGCAGTCCTAAGAGGG
AAATTCATCGCAATACAGGCTCACCTCACTAAACAAGAAAAAGCTCACRTAAGCAACCTC
AAACGACACCTAACAGAACTAGAAAAAGAAGAACAAACAAAGCCCAGAGTCAGTAGAAGG
AGGGAAATAATAAAAATAAGAGCAGAAATAAACGATATTGAAACAAAAAAGACAATAGAA
AGGATCAATGAAACAAAGAGTTGGTTCTTCGAAAGAATTAACAAAATTGACAAACCCCTA
GCCAGACTCACCAAGAAAAGAAGAGAGAAATCGCAAATTAATAAAATCAGGAATGACAGA
GGAGAAATCACAACAGATACCAATGAAATACAAGAGATCATAAGAGAATACTATGAAAAA
CTATATGCCAACAAATTGAACAACCTGGAAGAAATGGACAAATTCCTAGACTCCTACAAT
CTCCCCAAACTGAATCAGGAAGAAATGGAGAATCTGAATAGACCAATCACAAGTAAGGAA
ATAGAAACGGTAATCAAAAACCTCCCCAAAAACAAGAGTCCAGGACCAGACGGCTTCTCT
GGAGAATTCTACCAAACATTCAAAGAAGACTTAATACCTATTCTCCTCAAACTGTTCCAG
AAAATTGAGAAAGATGGAGAACTCCCTAACACATTCTATGAAGCCAACATCACTCTGATC
CCCAAACCTGACAAGGACAACACAAAGAAGGAGAACTACAGGCCGATATCACTGATGAAC
ATAGATGCAAAAATCCTCAACAAAATTTTGGCAAACCGATTACAGCAATACATCAAAAAG
ATTATACACCATGATCAAGTGGGATTTATACCAGGGACACAGGGATGGTTCAACATCCGC
AAGTCAATCAACGTGATACACTACATCAACAAAATGAAAAACAAAAACCACATGATCATC
TCAATAGATGCAGAGAAAGCATTCGACAAGATCCAACACCCATTTATGATAAAAACCCTC
AGTAAAATGGGTATAGAAGGAAAGTACCTCAACATAATAAAGGCCATATATGATAGACCC
ACAGCCAACATCATACTCAATGGACAAAAGCTGAAAGCCATCCCTCTGAGGACAGGAACA
AGACAAGGGTGCCCACTTTCACCACTCCTATTCAACATAGTACTGGAGGTGCTGGCCAGA
GCAATTCGGCAGGAAAAAGAAATAAAAGGAATCCAAATAGGTAACGAAGAAGTAAAACTC
TCGTTGTTTGCAGACGACATGATCTTATACATAGAAAACCCCAAAGAATCCACAGAAAAA
CTATTAGAAATAATCAACAACTACAGCAAAGTAGCAGGGTATAAAATTAACGTGCATAAA
TCAGTAGCATTTCTATACACTAACAATAAACTAACAGAAAAAGAACTCAAGAACTCTATC
CCATTCACAATCGCAACGAAAAGAATAAAATACCTTGGGATAAACTTAACCAAGGAAGTG
AAGGATCTATACAATGAAAACTACAAGACTTTCTTGAAAGAAATAGGCGATGACATAAAG
AGATGGAAARACATTCCTTGCACATGGATTGGAAGAATAAACATAGTTAAAATGTCCATA
CTACCTAAAGCAATATACAGATTCAATGCTATCCCAATCAGAATCCCAAGAACATTCTTC
ACAGAAATTGAACAAACAATCCTAAAATTCATATGGGGSAACAAAAGACCGCGAATTGCT
AAAGCAATCCTGAGCAAGAAAAACAAAGCCGGCGGAATCACAATCCCCGATTTCAAAACA
TACTACAAAGCTACAGTGATCAAAACAGCATGGTACTGGTACAAAAACAGGTCCACAGAT
CAATGGAACAGAATTGAAAGCCCAGAGATAAAACCACACATCTATGGACAGCTAATCTTC
GACAAAGGAGCAGAGGGCCTACAATGGAGAAAAGAAAGTCTCTTCAACAAATGGTGCTGG
GAAAACTGGACAGCCACATGCAAAAGATTGAAAATTGACCATTCTTTTTCACCACACACC
AAAATAAACTCAAAATGGATCAAAGACCTAAAGATTAGGCCTGAGACAATAAGTCTTTTG
GAAGAGAATATAGGCAGTACACTCTTTGACATCAGTTTCAAAAGAATCTTTTCGGACACT
GTAACTCCTCAGTTGAGGGAAACAATAGAAAGAATAAACAAATGGGACTTCATCAGACTA
AAGAGCTTCTTCAAGGCAAGGGAAAACAGGATTGAAACAAAAAAACAGCTCACTAATTGG
GAAAAAATATTTACAAGCCACTTATCCGACAAAGGGTTAATCTCCATAATATACAAAGAA
CTCACACTGCTTAACAACAAAAAAACAAACAACCCGATCAAAAAATGGGCAGAGGACATG
AACAGACATTTCTCAAAAGAAGATATGAATATGGCCAATAGACACATGAAAAGATGTTCA
TCATCGCTAATCATCAGGGAAATGCAAATCAAAACTACACTAAGATATCACCTTACCCCC
GTTAGATTGGCAAAAACATCCAAAACCAAGAACGACAAATGTTGGAGAGGTTGTGGAGAA
AGAGGAACCCTCATACACTGTTGGTGGGAATGCAAACTGGTACAGCCACTATGGAAAACA
GTATGGAGATTTCTCAAAAAGTTAAAAATAGAAATACCCTATGACCCAGCCATCCCATTA
CTGGGTATCTATCCTAAGAACCTGATATCAGATATCTCAAGAGTCCGTTGCACCCCTATG
TTCATCGCAGCATTATTTACAATAGCCAAGACGTGGAACCAGCCTACATGCCCAGAAACT
GATGATTGGATAAAGAAGATGTGGTATATATACACAATGGAATACTACTCAGCCA
TAAAAAAAGACGAAATTGGCCCATTCACAACAACGTGGATGGACCTCGAGGGCATTATG
TTAAGCGAAATAAGTCAGTCAGAGAAAGACGAACTCTATATGACTCCACTCATAGGTG
GAAATTAGTATATTGAGAAG
GAGATCTGATCGGTGGTTACCAGGGAAAAGGGGGGGTGGGGGGAGGG
TACGGAGGGGGAAGTGGTGTACCCACAACATGACTAA
CAAAAATGTACAACTGAA
ATCTCACAAGGTTGTAATCTATCATAACATTAATAAAAAAAAAAAAAAA
>L1_Ec1_IV
GGRGAAGATCCAAGATGGCGCCGTGAGT
AGTCCTCTTTGTCTCTCCCCCTTCGAGTCTACAATTATTTGGACACTTATCGCTTGACAA
AGGATATCCAGACAGCATCTCAGGACGTCTGAGATACCCACGCGACTATACATCGGAAGG
CGGACGGACTTTCCTCCGGGAGGATGTGGAAATAGGTGAAAACTCTCCGACCCC
GACGAGCAGCCTAGTACCCGCAAGCGGCTTTCTTCCAACGGACGCCCCCAGAG
GATCTACACACATCTAGGGCAGGAGCGAGCACACAACAGAGGAGCGACGGTGGAAACAGG
TGACCAGAACCCTACCTAAACCCCCCGCAATTACTCCTAAACGCAGAGGGAAACTTTGG
AGTTGCACACCTGAGCCCGCGGGGAGAGTCTCTCCCCGCCATTGGCGGGGAGACCCCG
CCTGGTGTTCGCGGCGCCCGGAGGGTCCCAGAGAGAGTCGCTGAGGGTACGGAGG
TCTCCCAGCTGCCGTTGCCCGCCCCGTGGGACTAGGGAT
TGCCGGAGATCTCGGAGAGGACCGGGGCTGGGGGAAGTTTCAAAGGCCGGCTCTG
CGACCCGGAGGGGAAGCNCCGGAGTTCCGCCCGG
GCAGCAGA
CAAAACTCTCTGTCTGCCATTAGCAGAGGGGCCACGCCCAGCATTCACGGCTCCGGGAG
AGGCCCGGAGAGAATCCCAGAGGGCGGGGCGACCCCCAGCTGCCGTTG
CCCGCCCCGTGGGACTAGGGATAGCCGGAGATCTCGGAGAGGACT
GGGGCTGGGGGGAGTTCCAGAGACCCAGCTTCGTAGCCTAGGGGGAAACCCTACAGGCTC
ACAGCAGCCTTAGGGAAAGCCTCTGCACAGCACCAGTAGAAGGCACCCAGCCGCCAGCC
ACAAGGCTGGAAGACCCCAGGGCAAAAGCAGCATAGCTAGGTGAACTAACCACAGACTG
TAGAAGATGCCAATAGCTCTCCTGCGACCCATAGAGGACAAGTGAGATTTTGTGGGTGCC
GACAGCAACGGAGCGACAAATATAAGTGATCCCACCCCTGGCCGCTGGAAAAGCCCATAA
CACCGTTGCAGACCCCAAGGAGAGAGCACATCTAGGTGGGCTGCAACAGTAGGCACCAG
CAGCCTGAAGCCCCCCTGTGACGGCCCCCACGGCAGAGGAGGGAATCCAAAGG
GCCACTGTGGCTACGAGGAGGGGCCCAGGCCCAG
TTAGCAACTGCGGACAGGGTTCCTGGTTGGTGCAGTATAAACAGC
TGCTCCCCCACCGCAGCAGCTGAAACAAGTGAAAGGAGCAACTAAACTCTATCTCCATG
CGGAGGCACAAATCAACAACATCAAGCAATATGAAAAAATACATTAAATCTCCAGAACAG
AAAGAAAGTAACAAATACACAGAAAACAATCCCAAAGAAAATGAGATATATAACCTAAAT
GATGATGACTTCAAAACAGCCATCATTAAAATTCTCAATGAGTTAAGAGAGAATTCTGAC
CGACAACTCAACGAGTTCAGGAGCTATGTCACAAAAGAG
TTTGATACGATAAAGAAGAACCAAACAGAAATATTGGAAATGAAGAACACAATAGAGGAG
ATTAAGAAAAATCTAGATGCTCTGAACAGTAGGGCCGATAATATGGAGGAAAGAATTAGC
AATTTGGAAGATGGCAATATAGAATTGCTGCAGGCAGAGGAGGAGAGAGAAGCAAGACTA
AAAAGAAATGAAGAAACTCTCCGAGAATTATCAGACACAATTAGGAGATGCAACGTAAGG
ATTATAGGTATACCAGAGGGAGAAGAGAAGGAGAAAGGGGCAGAAAGCCTATTCAAAGAA
ATAATGGCTGAGAACTTCCCAAATCTGGTGAGRGAGATGGATCTTCAGGTGACAGAAGCC
AATAGATCTCCAAACTTTATCAATGCAAGAAGACCAACTCCACGGCATATAGTAGTGAAG
CTAGCAAAAGTCAACGACAAGGAGAAAATACTAAGGACAGCCAGGCAAAAGAAACTA
ACCTACAAAGGAACCCCCATCAGGCTATCAGCAGATTTCTCAGCAGAAACTTTACAGGCT
AGAAGAGAGTGGAATGATATATTCAAAAATCTGAAGGACAAAAATCTACAGCCGAGAATT
CTCTACCCAGCGAAAATATCCTTCAAATACGATGGAGAAATAAAAACTTTCCCAGATAAA
CAAAAATTAAGGGAGTTCATTGCCACAAAACCTCCTCTTCAGGAAATCCTCAGGAA
AACCCTCATTCCTGAAAAATCCAAAAAAGGAAAGGGGCTACAAAACCAAGAG
CAGAGGAGATAAGTAGAAGGACAACAACAGAGAGTAGCAG
CTCTACATCAGAACAGATTA
AACCATGGGACGAGAAACAAAGGAAACTGAAGAAAACCGGAAAACA
AGACACAAAATGGTAGTGGTAGGCCCCCACATCTCAATAATCACTCTAAATGTAAATGGA
TTGAACTCCCCAATCAAAAGACACAGAGTGGCAGGATGGATCAAAGAACAAGATCCAACA
ATATGCTGCCTCCAGGAAACACACCTCAGCCCCAAAGACAAACACAGACTCAGAGTGAAG
GGATGGAGAACAATACTCCAAGCTAATAATGAACAAAAGAAAGCAGGTGTCGCTATACTA
ATATCAGACAAGGTAGATTTCAAAGCAAAACAGATAAAGAAAGATAAAGAGGGACAGTAT
ATAATGATAAAAGGGACTCTCCACCAAGAAGACATAACACTTATAAATATATACGCACCC
AACACAGGAGCACCAAAATTTGTAAAGCAACTCTTAATAGAACTAAAAGAAGACATCAAC
AACAATACAATAATAGTAGGGGACCTCAACACACCATTAACACCAATGGACAGAACATCC
AGACAGAAAATCAACAAGGAAATAATAGAATTAAATGAAAAATTAGACCAGATGGACTTA
ATAGATATATATAGAACACTTCATCCAAAAACAGCAGGTTACACATTCTTCTCAAGTGCA
CATGGAACATTCTCAAGGATTGACCATATTTTGGGAACCAAAGCAAACATCAATAAATAC
AAGAGAGTTGAAATAATATCAAGCATCTTTTCTGATCATAATGCTATTAAACTAGAAATC
AACTACAAGAAAAAAGCAGAGAAAGGTGCAAAAATGTGGAGACTAAACAACACGCTTCTC
AACAAACAATGGATCATTGAAGAAATTAAAGAAGAAATCAAATTTTATCTGGAGACTAAT
GAAAATGAGAACACGACATACCAAAHCATTTGGGATGCAGCAAAAGCAGTCCTAAGAGGG
AAATTCATCGCAATACAGGCTCACCTCACTAAACAAGAAAAAGCTCACATAAGCAACCTC
AAACGACACCTAACAGAACTAGAAAAAGAAGAACAAACAAAGCCCAGAGTCAGTAGAAGG
AGGGAAATAATAAAAATAAGAGCAGAAATAAACGATATTGAAACAAAAAAGACAATAGAA
AGGATCAATGAAACAAAGAGTTGGTTCTTCGAAAGAATTAACAAAATTGACAAACCCCTA
GCCAGACTCACCAAGAAAAGAAGAGAGAAATCGCAAATTAATAAAATTAGGAATGACAGA
GGAGAAATCACAACAGATACCAATGAAATACAAGAGATCATAAGAGAATACTATGAAAAA
CTATATGCCAACAAATTGAACAACCTGGAAGAAATGGACAAATTCCTAGACTCCTACAAT
CTCCCCAAACTGAATCAGGAAGAAATGGAGAATCTGAATAGGCCAATCACAAGTAAGGAA
ATAGAAACGGTAATCAAAAACCTCCCCAAAAATAAGAGTCCAGGACCAGACGGCTTCTCT
GGAGAATTCTACCAAACATTCAAAGAAGACTTAATACCTATTCTCCTCAAACTGTTCCAG
AAAATTGAGAAAGATGGAGAACTCCCTAACACATTCTATGAAGCCAACATCACTCTGATC
CCCAAACCTGACAAGGACAACACAAAGAAGGAGAACTACAGGCCGATATCACTGATGAAC
ATAGATGCAAAAATCCTCAACAAAATTTTGGCAAACCGAWTACAGCAATACATCAAAAAG
ATTATACACCATGATCAAGTGGGATTTATACCAGGGACACAGGGATGGTTCAACATCCGC
AAGTCAATCAACGTGATACACTACATCAACAAAATGAAAAACAAAAACCACATGATCATC
TCAATAGATGCAGAGAAAGCATTCGACAAGATCCAACACCCATTTATGATAAAAACCCTC
AGTAAAATGGGTATAGAAGGAAAGTACCTCAACATAATAAAGGCCATATATGATAGACCC
ACAGCCAACATCATACTCAATGGACAAAAACTGAAAGCCATCCCTCTGAGGACAGGAACA
AGACAAGGGTGCCCACTTTCACCACTCCTATTCAACATAGTACTGGAGGTGCTGGCCAGA
GCAATTCGGCAGGAAAAAGAAATAAAAGGAATCCAAATAGGTAACGAAGAAGTAAAACTC
TCGTTGTTTGCAGACGACATGATCTTATATATAGAAAACCCCAAAGAATCCACAGAAAAA
CTATTAGAAATAATCAACAACTACAGCAAAGTAGCAGGGTATAAAATTAACGTGCATAAA
TCAGTAGCATTTCTATACACTAACAATGAACTAACAGAAAAAGAACTCAAGAACTCAATC
CCATTCACAATCGCAACGAAAAGAATAAAATACCTTGGGATAAACTTAACCAAGGAAGTG
AAGGATCTATACAATGAAAACTACAAGACTTTCTTGAAAGAAATTGACGATGACATAAAG
AGATGGAAAGACATTCCTTGCACATGGATTGGAAGAATAAACATAGTTAAAATGTCCATA
CTACCTAAAGCAATATACAGATTCAATGCTATCCCAATCAGAATCCCAAGAACATTCTTC
ACAGAAATTGAACAAACAATCCTAAAATTCATATGGGGCAACAAAAGACCGCGAATTGCT
AAAGCAATCCTGAGCAAGAAAAACAAAGCCGGCGGAATCACAATCCCCGATTTCAAAACA
TACTACAAAGCTACAGTGATCAAAACAGCATGGTACTGGTACAAAAACAGGTCCACAGAT
CAATGGAACAGAATTGAAAGCCCAGAGATAAAACCACACATCTATGGACAGCTAATCTTC
GACAAAGGAGCAGAGGGCCTACAATGGAGAAAAGAAAGTCTCTTCAACAAATGGTGCTGG
GAAAACTGGACAGCCACATGCAAAAGATTGAAAATTGACCATTCTTTTTCACCACACACC
AAAATAAACTCAAAATGGATCAAAGACCTAAAGATTAGGCCTGAGACAATAAGTCTTTTG
GAAGAGAATATAGGCAGTACACTCTTTGACATCAGTTTCAAAAGAATCTTTTCGGACACT
GTAACTCCTCAGTTGAGGGAAACAATAGAAAGAATAAACAAATGGGACTTCATCAGACTA
AAGAGCTTCTTCAAGGCAAGGGAAAACAGGATTGAAACAAAAAAACAGCTCACTAATTGG
GAAAAAATATTTACAAGCCACTTATCCGACAAAGGGTTAATCTCCATAATATACAAAGAA
CTCACACTGCTTAACAACAAAAAAACAAACAACCCGATCAAAAAATGGGCAGAGGACATG
AACAGACATTTCTCAAAAGAAGATATGAATATGGCCAATAGACACATGAAAAGATGTTCA
TCATCGCTAATCATCAGGGAAATGCAAATCAAAACTACACTAAGATATCACCTTACACCC
GTTAGATTGGCAAAAACATCCAAAACCAAGAGTGACAAATGTTGGAGAGGTTGTGGAGAA
AAAGGAACCCTCATACACTGTTGGTGGGAATGCAAACTGGTACAGCCACTATGGAAAACA
GTATGGAGATTTCTCAAAAAGTTAAAAATAGAAATACCCTATGACCCAGCCATCCCATTA
CTGGGTATCTATCCTAAGAACCTGATATCAGAAATCTCAAGAGTCCGTTGCACCCCTATG
TTCATCGCAGCATTATTTACAATAGCCAAGACGTGGAACCAGCCTACATGCCCAGAAACT
GATGATTGGATAAAGAAGATGTGGTATATATACACAATGGAATACTACTCAGCCA
TAAAAAAAGACAAAATTGGCCCATTCACAACAACGTGGATGGACCTCGAGGGTATTATG
TTAAGCGAAATAAGCCAGTCAGAGAAAGACGAACTCTATATGACTCCACTCATAGGTG
GAANTTAGTATATTGATAAG
GAGATCTGATCGGTGGTTACCAGGGAAAAGGGGGGGTGGGGGGAGGG
CACAGAGGGGGAAGTGGTGTACCCACAACATGACTAA
CAAAAATGTACAACTGAA
ATCTCACAAGGTTGTAATCTATCATAACATTAATAAAAAAAAAA
>L1_Ec1_V
AGAGGAGGATCCAAGATGGCGCCGTGAGT
AGTCCTCTTTGTCTCTCCCCCTTCGAGTCTACAATTATTTGGACACTYATCGCTTAACAA
AGGATATCCAGACAGCATCTCAGGACGTCTGAGAGACCCACGCGACTATACATCGGAAGG
CGGACGGACTTBCCTCCGGGAGGATGTGGAVATAGGTGAAAACTCTCCGACCCC
GACCGAACAGCCTAGTACCTGCAAGCGGCTTTCTTCCAACGGACGCCCCCAGAA
GATCAACACACAHCTAGGGCAGGAGCGAGCACACAMCAGAGGAGCGACGGTGGAAACAGG
TGACCAGAACCCTACCTAAACCCCCCGCAATTACTCCTAAACGCAGAGGGAAACTCTAG
AGTTRCACACCTGAGCCCGCGGGGAGAGTCTCNCCCCGCCATTGGCGGGGAGATCCCG
CCTGGTGTTCACGGCGCCCGGAGGGTCCCAGAGAGAATCVCTGAGGGTACGGHGG
HCCCCCGGCTGCCACTGCCTGCACGGTGGGGCDAGGGAT
TGCCGGAGATCTCNGAGAGGACTGGGGCTGGGTGAAGCTCCAGAGGCCGGCTCCG
CGCCCCGGAGGGGAAGCTCCAGAGTTCHGCCCGGGCAGCAGACAAAACTCTCTGTCT
GCCATTAGCGGAGGGGCCACGCCCAGCATTCACAACTCCGGGAAAGTCCCGGAGAGAAT
CCCAGAGGGCGVGGYGACCNCCAGCTGCCVTTGCCCGCCCC
GTGGGGCTAGGGATTGCCGGAGATCTCGGAGAGGACTGGGGCTGGGGRAGCT
CCAGAGGCCNGCTCYGCGSCCCNGAGGGGAAGCTCCAGAGTTCTGCCCGGGCAGCAGA
CAAAACTCTCTGTCTGCTATTAGCGGAGGGGCCACDCCCAGCATCCACAACACCGGGAG
GGTCCCGGAGAGGAGAATATCAGGCAGGGCAGCAGCTGACCAGCTACCACTGAAATCAG
GATCTCCGGCTATCCCCCAGACAGGGCAAAGGGCTCCCCGAGTTCCTGGGGAACAGGACT
GGGGCTGGGTGGAGTTCCAGCGACCCAGCTCCGTAGCCTAGGGGGAAACCCTACAGGCTC
ACAGCAGCCTCAGGGAAAGCCTCTGCACAGCACTAGTAGARAGCACCCATCCGGCAGCC
ACAAGGCTGGAAGACCCCGGGACAAAAGTAGCATAGCTAGGTGAVCTAACCACAGACTG
TAGAAGATGCCAATAGCTCTVCTGCGACCCATAGTGGACAAGTGAGATTTTGTGGGTGCC
GACAGTGACGGAGCGDCAAATATAAGTGATCCTACCCCTGGCCGCTGGAAAAGCCCATAA
CACCGTTGCAGACCCCAAGGAGGGAGCACGTCTAGGTGGGCTGCAACAGTAGGCACCAG
CAGCCTGAAGCCCCCCYGTGACGGCCCCCACGGCAGARGAGGGAATCCAAAGG
ACCACTGTGACTACGAGGAGGGGCCCAGGCCCAG
TTAGCAACTGCGGATAGGGTTCCTGGTTGGTGCAGTATAAACAGC
TGCTCCCCCACCRCAGCAGCAGAAACAAGTGRAAGGAGCAACTAAACTCTATCTCTATG
CGGAGGCACAAATCWACAACATCAAGCAATATGAAAAAATACATTAAATCTCCAGAACAG
AAGGAAAATAACAAATACACAGAAAACAATCCCAAAGAAAATGAGATATATAACCTAAAT
GAYGATGACTTCAAAACAGCCATCATTAAAATACTCAATGAGTTAAGAGAGAATTCNGAY
AGACAACTCAACGAGTTCAGGAGCTATGTCACAAAAGAG
TTTGATACGATAAAGAAGAACCAAACAGAAATAYTGGAAATGAAGAACACAATAGAGGAG
ATTAAGAAAAATCTAGATGCACTGAACAGTAGGGCCGATAATATGGAGGAAAGAATTAGC
AATTTGGAAGATGGSAATATAGAAATGCTGCAGGCAGAGGAGGAGAGAGAAGTAAGACTA
AAAAGAAATGAAGAAACTCTCCGAGAATTATCAGACACAATTAGGAGATGCAACGTAAGG
ATTATAGGTATACCAGAGGGAGAAGAGAAGGAGAAAGGGGCAGAAAGCCTATTCAAAGAA
ATAATGGCTGAGAACTTCCCAAATCTGGTGAGAGAGATGGATCTTCAGGTGACAGAAGCC
AATAGATCTCCAAACTTTATCAATGCAAGAAGACCAACYCCACGGCATATAGTAGTGAAG
CTAGCAAAAGTCAACGACAAGGAGAAAATACTAAGGACAGCCAGGCAAAAGAAACTA
ACCTACAAAGGAACCCCCATCAGGCTATCAGCAGATTTCTCAGCAGAAACTTTACAGGCT
AGAAGAGAGTGGAATGATATATTCAAAAATCTGAAGGACAAAAAYCTACAGCCGAGAATT
CTCTACCCAGCGAAAATATCCTTCAAATACGATGGAGAAATAAAAACTTTCCCAGATAAA
CAAAAATTAAGGGAGTTCATTGCCACAAAACCTCCTCTTCAGGAAATCCTCAGGAA
AACCCTCATTCCTGAAAAATCMAAAAAAGGAAAGGGGCTACAAAACCAAGAG
CAGAGGAGATAAGTAGAAGGACAACAACAGAGAGTAGCAG
CTCTTCATCAGAACAGATTA
AACCATGGGACGAGAAACAAAGGAAATTGAAGAAAACCGGAAAACA
AGACAYAAAATGGTAGTGGTAGGCCCCCACATCTCAATAATCACTCTAAATGTAAATGGA
TTGAACTCCCCAATCAAAAGACACAGAGTGGCAGGATGGATCAAAGAACAAGAYCCAACA
ATATGCTGCCTCCAGGAAACACACCTCAGCCCCAAAGACAAACACAGACTCAGAGTGAAG
GGATGGAGAACAATACTCCAAGCTAATAATGAACAAAAGAAAGCAGGTGTCGCTATACTA
ATATCAGACAAGGTAGAYTTCAAAGCAAAACAGATAAAGAAAGACAAAGAGGGACAGTAT
ATAATGATAAAAGGGACTCTCCACCAAGAAGACATAACACTTATAAATATATACGCACCC
AACACAGGAGCACCAAAATTTGTAAAGCAACTCTTAATAGAACTAAAAGAAGACATCAAC
AACAATACAATAATAGTAGGGGACCTCAACACACCATTAACACCAATGGACAGAACATCC
AGACAGAAAATCAACAAGGAAATAATAGAATTAAATGAAAAATTAGACCAGATGGACTTA
ATAGATATATATAGAACACTTCATCCAAAAACAGCAGGTTACACATTCTTCTCAAGTGCA
CATGGAACATTCTCAAGGATTGACCATATTTTGGGAAMCAAAGCAAACATCAATAAATAC
AAGAGAGTTGAAATAATATCAAGCATCTTTTCTGATCATAATGCTATGAAACTAGAAATC
AACTACAAGAAAAAAGCAGAGAAAGGTGCAAAAATGTGGAGACTAAACAACACGCTTCTG
AACAAACAATGGATCATTGAAGAAATTAAAGAAGAAATCAAATATTATCTGGAGACAAAT
GAAAATGAGAACACGACATACCAAATCATTTGGGATGCAGCAAAAGCAGTCCTAAGAGGG
AAATTCATCGCAATACAGGCTCACCTCACTAAACAAGAAAAAGCTCACATAAGCAACCTC
AAACGACACCTAACAGAACTAGAAAAAGAAGAACAAACAAAGCCCAGAGTCAGTAGAAGG
AGGGAAATAATAAAAATAAGAGCAGAAATAAACGATATTGAAACAAAAAAGACAATAGAA
AGGATCAATGAAACAAAGAGTTGGTTCTTCGAAARAATTAACAAAATYGACAAACCYTTA
GCCAGACTCACCAAGAAAAGAAGAGAGAAATCDCAAATAAATAAAATTAGGAATGAGAGA
GGAGAAATCACAACAGATACCAATGAAATACAAGRGATCATAAGAGAATACTATGAAAAA
CTATATGCCAACAAATTGAACAACCTGGAAGAAATGGACAAATTCCTAGACTCCTACAAT
CTCCCCAAACTGAATCAGGAAGAAATGGAGAATCTGAATAGGCCAATCACAAGTAAGGAA
ATAGAAACGGTAATCAAAAACCTCCCCAAAAATAAGAGTCCAGGACCAGACGGCTTCTCT
GGAGAATTCTACCAAACATTCAAAGAAGACTTAATACCTATTCTTCTCAAACTRTTCCAG
AAAATTGAGAAAGATGGAGTACTCCCTAACACATTCTATGAAGCCAACATCACTCTGATC
CCCAAACCTGACAAGGACAACACAAAGAAGGAGAACTACAGGCCGATATCACTGATGAAC
ATAGATGCAAAAATCCTCAACAAAATTYTGGCAAACCGAATACAGCAATACATCAAAAAG
ATTATACACCATGATCAAGTGGGATTTATACCAGGGACACAGGGATGGTTCAACATCCGC
AAGTCAATCAACGTGATACACTACATCAACAAAATGAAAAACAAAAACCACATGATCATC
TCAATAGATGCAGAGAAAGCATTCGACAAGATCCAACACCCATTTATGATAAAAACCCTC
AATAAAATGGGTATAGAAGGAAAGTACCTCAACATAATAAAGGCCATATATGACAGACCC
ACAGCCAACATCATACTCAATGGACAAAAACTGAAAGCCATCCCTCTGAGGACAGGAACA
AGACAAGGGTGCCCACTTTCACCACTCCTATTCAACATAGTACTGGAGGTGYTGGCCAGA
GCAATTCGGCAGGAAAAAGAAATAAAAGGAATCCAAATAGGTAAYGAAGAAGTAAAACTC
TCGCTGTTTGCAGACGACATGATCTTATATATAGAAAACCCCAAAGAATCCATAGAAAAA
CTATTAGAAATAATCAACAACTACAGCAAAGTAGCAGGGTATAAAATHAACRTACATAAA
TCAGTAGCATTTCTATACACTAACAATGAACTAACAGAAAAAGAACTCAAGAACTCAATC
CCATTCACAATCGCAACGAAAAGAATAAAATACCTTGGGATAAACTTAACCAAGGAAGTG
AAGGATCTATACAATGAAAACTACAAGACTTTCTTGAAAGAAATTGACGATGACATAAAG
AGATGGAAAGACATTCCATGCACATGGATTGGAAGAATAAACATAGTTAAAATGTCCATA
CTACCTAAAGCAATCTACAGATTCAATGCTATCCCAATCAGAATCCCAAGAACATTCTTC
ACAGAAATTGAACAAASAATCCTAAAATTCATATGGGGCAACAAAAGACCGCGAATTGCT
AAAGCAATCCTGAGCAAGAAAAACAAAGCCGGCGGAATCACAATCCCCGATTTCAAAACA
TACTACAAAGCTACAGTGATCAAAACAGCATGGTACTGGTACAAAAACAGGTCCACAGAT
CAATGGAACAGAATTGAAAGCCCAGAGATAAAACCACACATCTATGGACAGCTAATCTTC
GACAAAGGAGCAGAGGGCCTACAATGGAGAAAAGAAAGTCTCTTCAACAAATGGTGCTGG
GAAAACTGGACAGCCACATGCAAAAGATTGAAAATTGACCATTCTTTTTCACCACACACC
AAAATAAACTCAAAATGGATCAAAGACCTAAAGATTAGGCCTGARACAATAAGTCTTYTG
GAAGAGAATATAGGCAGTACACTCTTTGACATCAGTTTCAAAAGAATCTTTTCGGACACT
ATAACTCCTCAGTTGAGGGAAACAATAGAAAGAATAAACAAATGGGACTTCATCAGACTA
AAGAGCTTCTTCAAGGCAAGGGAAAACAGGATTGAAACAAAAAAACAGCTCACTAATTGG
GAAAAAATATTTACAAGCCACTTATCCGACAAAGGGTTAATCTCCATAATATACAAAGAA
CTCACACDGCTTAACAACAAAAAAACAAACAACCCGATCAAAAAATGGGCAGAGGACATG
AACAGACATTTCTCAAAAGAAGATATGAATATGGCCAATAGACACATGAAAAGATGTTCA
TCATCGCTAATCATCAGGGAAATGCAAATCAAAACTACACTAAGATATCACCTTACACCC
GTTAGATTGGCAAAAACATCCAAAACCAAGAGCGACAAATGTTGGAGAGGTTGTGGAGAA
AAAGGAACCCTCATACACTGTTGGTGGGAATGCAAACTGGTACAGCCACTATGGAAAACA
GTATGGAGATTTCTCAAAAAGTTAAAAATAGAAATACCCTATGACCCAGCCATCCCATTA
CTGGGTATCTATCCTAAGAACCTGAAATCAGAAATCYCAAGAGTCCBTTGCACCCCTATG
TTCATCGCAGCATTATTTACAATAGCCAAGACGTGGAACCAACCTACATGCCCAGAAACT
GATGATTGGATAAAGAAGATGTGGTATATATACACAATGGAATACTACTCAGCCA
TAAAAAAAGACAAAATTGGCCCATTCNCADCAACGTGGATGGACCTCGAGGGTATTATG
TTAAGCGAAATAAGCCAGTCAGAGAAAGACGAACTCTATATGACTCCACTCATAGGTG
GAAGTTARTATATTGABAAG
GAGATCTGATCGGTGGTTACCAGGGAAAAGGGGGGGTGGGGGGAGGG
CACAAAGGGGGAAGTGGTGTACCCACAACATGACTAA
CAAAAATGTACAACTGAA
ATCTCACAAGGTTGTAATCTATCATAACATTAATAAAAAAAAAA
>L1_Ec1_VI
RGAAGATCCAAGATGGCGGCRTGAGT
AGTCTTCTTTGTCTCTCCCCCTTCGAATCTACAACTAATTGGACATTCATCGCTTAACAA
AGGATATCCATATAGCATCTCAGGACGCCTGAGAGACCCACRCTGCTATACATCGGAAGG
CGGAHGGACTTCCCTCCGGGAGGAGGTGGAGATAGGTGAAAACTCTCCGACCCB
GACCCCCGAACAGCCTAGTACCTGCAAGCGGCTTTCTTCCAGCGGACGCCCCCAGAA
CATCGCCACACACCAAGGGCAGGAGGGAGCGCACACCAGAGGAGCGACGGTGGAAACAGG
TGACCAGAGCCCTACCTAAGCCCCCCGCAATTACACCTAAGCCCAGAGGGAAGCTCCAG
AGTTACACACCDGAGGCGGGTGGGGAAAACCCCTACCCGCCATTAGCGGAGAGGCCCCG
CCCAGCATCCACAACGCCDGGAGGCTCCCRGAGAGAATCCCAAACDGBGCRGCRG
CCCGCCAGCTGCCGCCGCCDGCTCCACTGACTGGGCTNTHGCCCGGGAGGGGCTCGGGAC
TACCGGAGATCTCCTGGGAGAGGACTGGGGCTGGGTGGAGCTCCAGCGGCTGGCTVCG
CGGCCYGGGGGDGAAACTCYAGAGTTCCGTCCNGGCAGCAGGCAAAGTCTCTVCCT
GCCATTAGCGGAGAGGCCCCDCCCAGCATCCACAAYGCCDGGAGGCTCCCGGAGAGAAT
CCCAAAHGGSGCGGCAGCCYGCCAGCTGCHGCCGCHRGCYCCACTGACTGBGSTTDTCNC
CNGGGHGGGGCTCGGGDCTACCGGAGATCTCCTGGGAGAGGHCTGGGGCTGGGTGGAGCT
CCAGCDGCCRGCTCCGYGGCCCDGGGGGGAAACTCYRGAGTTCCGTCCDGGCAGCAGG
CANAGTCTYTRCCTGCCATTAGCRGAGAGGCCCCDCCCAGCATCCACAACGCCGGGAG
GGTCCCRAAGAGGAGAATCCCAGGCAGGGCAGCAGCCGGCCAGCTGCCACTGAACTCAA
GGTCTCCGGCTATCCCCCAGACAGGGCAAGGGGCTCCCCGAGATCCTAGGGGAGAGGACT
GGGGCTGGGTGGAGTTCCAGCGACCCGGCTCCGTGGCCCAGGGGGAAACTCTACAGTCTC
ACAGNAGCCTCAGCGATAGCCTCTGCACAGCACTAGTAGAGAGCACCCACCYGGCAACC
ACAAGGCTGGAAGACCCTGGGACAAAAGTAGCATAGCTAGGTGAGCTAACCACAGACTG
CAGAAGATGCCCATAGCTCTGCTGTGACCCATAGTGGACAAGTGAGATTTTGTGGGCGCC
GACAGTGACAGAGCTGCAAATATAAGTGATCCTGCCCCTGGCCGCTGGGAAAGCCCATAA
CACCGCTGCAGACCCTAAGGAGGGAGCACGTCTAGGTGGTCTGCAACAGTAGGCACCAG
CAGCCTGAAGCCCCCYTGTGACGGCCCCCACAGCTGAAGAGGGAACCCACAGG
ATCACTGTGACTGBGAGGAGGGGCCCAGGCCCAG
TTAGCAACAGCTGATAGGGTTCCTGGTTGGTGCAGTATAAACAGC
TGTTCCCCCACCACACCAGTAGAAACAAGTGGAAGCAGTAACTAAACTCTATCTCTATG
YGGAGGCACAAATCTACACCATCAAGCAATATGAAAAAATATATTAAATCTCCAGAACAG
AAGGAAAATGACAAACACACAGAAAACAATCCCAAAGACAATGAAATATANAACCTAAAT
GATGATGACTTCAAAACAGCCATCATTAAAAAACTCAATGAGTTAAAAGAGAATTCAGAT
AGACAACTCAACGAGTTCAGGAGCTATGTCACAAAAGAG
TTHGATACTATAAAGAAGAACCAAACAGAAATACTGGAAATGAAGAACACAATAGAGGAG
ATTAAGAAAAATCTAGATGCACTGAACAGTAGGGCCGATAATATGGAGGAAAGAATTAGC
AATTTGGAAGATAGGAATATAGAAATGCTGCAGGCAGAGGAGGAGAGAGAACTAAGACTA
AAAAGAAATGAAGAAACTCTCCGAGAATTATCTGACGCAATTAGGAGATGCAACVTAAGG
ATTATAGGTATACCAGAGGGAGAAGAGAGGGAGAAGGGGGCAGAAAGCCTATTCAAAGAA
ATAATGGCTGAGAACTTCCCAAACCTGGGGAGAGAGATGGAACTTCATGTGACAGAAGCC
AATAGATCTCCAAACTTTATCAATGCAAGWAGACCAACCCCAAGGCATATAGTAGTGAAG
CTAGCAAAAGTCAACGACAAGGAGAGAATACTAAGGGCAGCCAGGCAGAAGAAATTA
ACCTACAAAGGAACCCCCATCAGGCTATCAGCAGATTTCTCAGCAGAAACTTTACAGGCT
AGAAGAGAGTGGAATGATATATTCAAAAATCTGAAGGACAAAAACCTGCAGCCGAGAATT
CTCTACCCAGHGAAAATATCCTTCAAATACGATGGAGAAATAAAAACTTTCCCAGATAAA
CAAAAATTAAGGGAGTTCATTGCCACAAAACCTCCTCTTCAAGAAATGCTCAGGAA
AACCCTCATTCCTGAAAAATCAAAAAAAGGAAAGGGGCTACAAAACCAAGAG
CAAAGGAGATAAGTAGAAGGACAACAACAGAGAGTAGCAG
CTCTCCATCAGAACAGACTA
AACCATGGGACGAGAAACAAAGGAAATTGAAGAGAACCGGAAAACA
AGACATAAAATGGCAGYGGTAGGCCCCCACATTTCAATAATCACTCTAAATGTAAATGGA
TTGAACTCTCCAATCAAAAGACACAGAGTGGCAGGATGGATCAAAGAACAAGACCCAACA
ATATGCTGCCTCCAGGAAACACACCTCAGCCCCAAAGACAAACACAGACTCAGAGTGAAG
GGATGGAAGACAATACTCCAAGCTAATAATGAACAAAAGAAAGCAGGTGTCGCTATACTA
ATATCAGACAAAGTAGACTTCAAAGCAAAACAGATAAAGAAAGACAAAGAGGGACAGTAT
ATAATGATAAAAGGGACTCTCCACCAAGAAGACATAACACTTATAAATATATACGCACCC
AACACAGGAGCACCAAAATTTGTAAAGCAACTCTTAACAGAACTAAAAGAAGACATCAAC
AACAATACAATAATAGTAGGGGACCTCAACACCCCATTAACACCAATGGATAGAACATCC
AGACAGAAAATCAACAAGGAAATTATAGAATTAAATGAAAAATTAGACCAGATGGACTTA
ATAGATATATATAGAACACTTCATCCAAAAACAGCAGGYTACACATTCTTCTCAAGTGCG
CATGGAACATTCTCAAGRATAGACCATATTTTGGGAAACAAAGCAAGCATCAATAAATAC
AAGAGAGTTGAAATAATATCAAGCATCTTTTCTGATCATAATGCTATGAAACTAGAAATC
AACTACAAGAATAAAGCAGAGAAAGGTGCAAAAATGTGGAGACTAAACAACACGCTACTG
AACAAACAATGGATTATTGAAGAAATTAAAGAAGAAATCAAATATTATCTGGAGACAAAT
GAAAATGAGAACACGTCATACCAAATCATTTGGGATGCAGCAAAAGCAGTCCTAAGAGGG
AAATTCATTGCAATACAGGCTCACCTCACHAAACAAGAAAAAGCTCACATAAGCAACCTC
AAANGACACCTAACAGAATTAGAAAAAGAAGAACAAACAAAGCCCAGAGTCAGTAGAAGG
AGGGAAATAATAAAAATAAGAGCAGAAATAAACGATATTGAAACNAAAAAGACAGTAGAA
AGGATCAATGAAACAAAGAGTTGGTTCTTCGAAAAAATTAACAAAATCGACAAACCCTTA
GCCAGACTCACCAAGAAAAGAAGAGAGAAATCTCAAATAAATAAAATTAGGAATGAGAGA
GGAGAAATCACAACAGATACCAAAGAAATACAAGGGATCATAAGAGAATACTATGAAAAA
CTATATGCCAACAAATTGAACAACCTAGAAGAAATGGACAAATTCCTGGACTCTTACAAC
CTCCCCAAACTGAACCAGGAAGAAATGGAGAATCTGAATAGGCCAATCACAAGTAAAGAA
ATAGAAACAGTAATCAAAAACCTCCCCAAAAATAAGAGTCCAGGACCAGACGGCTTCTCT
GGAGAATTCTACCAAACATTCAAAGAAGATTTAATACCTATCCTTCTCAAACTATTCCAG
AAAATTGAGGAAGATGGAGTACTCCCTAACACATTCTATGAAGCCAACATCACTCTGATC
CCCAAACCTGACAAGGACAACACAAAGAAGGAGAACTACAGGCCGATATCACTGATGAAC
ATAGATGCAAAAATCCTCAACAAAATTCTGGCAAACCGAATACAGCAATACATCAAAAAG
ATTATACACCATGATCAAGTGGGATTTATACCAGGGACACAGGGATGGTTCAACATCCRC
AAGTCAATCAACGTGATACACTACATTAACAAAATGAGAAACAAAAACCACATGATCATC
TCAATAGATGCAGAGAAAGCATTCGACAAGATCCAACACCCATTTATGATAAAAACCCTC
AATAAAATGGGTATAGAAGGAAAGTACCTCAACATAATAAAGGCCATATATGACAAACCC
ACAGCCAACATCATACTCAAYGGACAAAAACTGAAAGCCATCCCTCTGAGGACAGGAACA
AGACAAGGGTGCCCACTTTCACCACTCCTATTCAACATAGTACTGGAGGTGTTGGCCAGA
GCAATTHGGCAGGAAAAAGAAATAAAAGGAATCCAAATAGGCAATGAAGAAGTAAAACTC
TCGCTGTTTGCAGABGACATGATCTTATATATAGAAAACCCCAAAGAATCCATAGGAAAA
CTATTAGAAACAATCAACAGCTACAGCAAAGTTGCAGGGTATAAAATCAACATACATAAA
TCAGTAGCATTTCTATACACTAACAATGAACYAACAGAAAAAGAACTCAAGAACTCAATC
CCATTCACAATCGCAACGAAAAGAATAAAATACCTTGGGATAAATTTAACCAAGGAAGTG
AAAGATTTATACAATGAAAACTACAAGACTTTCTTGAAAGAAATTGACGACGACATAAAG
AGATGGAAAGACATTCCATGCACATGGATTGGAAGAATAAACATAGTTAAAATGTCCATA
CTACCTAAAGCAATCTACAGATTCAACGCTATCCCAATCAGAATCCCAAGGACATTCTTT
ACAGAAATTGAACAAAGAATCCTAAAATTCATATGGGGCARCAAAAGACCVCGAATTGCT
AAAGCAATCCTGAGTAAGAAAAACAAAGCCGGAGGCATCACAATCCCCGATTTCAAAACA
TACTACAAAGCTACAGTGATCAAAACAGCATGGTACTGGTACAAAAACAGGTSCACAGAT
CAATGGAACAGAATTGAAAGCCCAGAGATAAAACCACACATCTATGGACAGCTAATCTTY
GACAAAGGAGCTGAGGGCCTACAATGGAGAAAAGAAAGTCTCTTCAACAAATGGTGCTGG
GAAAACTGGACAGCCACATGTAAAAGAATGAAAATTGACCATTCTTTTTCACCATTCACA
AAAATAAACTCAAAATGGATCAAAGACCTAAAGATTAGGCCTGAAACAATAAGTCTTCTA
GAAGAGAATATAGGCAGTACACTCTTTGACATCAGTTTCAAAAGAATCTTTTCGGACACT
ATAACTCCTCAGATGAGGGAAACAATAGAAAGAATAAACAAATGGGACTTCATCAGACTA
AAGAGTTTCTTCAAGGCAAGGGAAAACAGGATTGAAACAAAAAAACAGCCCACTAATTGG
GAAAAAATATTTACAAGCTACTTATCCGACAAAGGATTAATCTCCATAATATACAAAGAA
CTCACACAGCTTAACAACAAAAAAACAAACAACCCGATCAAAAAATGGGCAGAGGACATG
AACAGACATTTCTCCAAAGAAGATATAAGTATGGCCAATAGACACATGAAAAGATGTTCA
TCATCVCTAATCATCAGGGAAATGCAAATCAAAACTACACTAAGATATCACCTTACACCC
GTTAGATTGGCAAAAATATCCAAAACCAAGAGTGACAAATGTTGGAGAGGTTGTGGAGAA
AAAGGAACCCTCATACACTGTTGGTGGGAATGCAAACTAGTGCAGCCACTATGGAAAACA
GTATGGAGATTTCTCAAAAAGTTAAAAATAGAAATACCCTATGACCCAGCCATCCCACTA
CTGGGTATCTATCCTAAGAACCTGAAATCAGCAATCCCAAGAGTCCCATGCACCCCTATG
TTCATCGCAGCATTATTTACAATAGCCAAGACGTGGAACCAACCTAAATGCCCAGAAACT
GATGACTGGATAAAGAAGATATGGTATATATACACAATGGAATACTACTCAGCCA
TAAAAAAGGACCAAATTGTTCCATTCGCATCAACATGGATGGACCTTGAGGGTATTATG
TTAAGCGAAATAAGCCAGACAGAGAAAGACGAACTCTATATGACTCCACTTATAGGTG
GAAGTTAACATATAGACAAG
GAGAACBGATCGGTGGTTACCAGGGAAAAGGGGGGGTGGGGGGAGGG
CACAAAGGGTGAAGTGGTGTACCCACAACATKACTAA
CAATAATGTACAACTGAA
ATCTCACAAGGTTGTAATCTATCATAATCTTAATAAAAAAAAAAAA
>L1_Ec1_VII
GGAGTTCTCGTCAAGATGGCGCTGTGAGCAGACGTTGAACTCGCCTCCTCCCACAAACAC
AACCAGGTTACAACAATTTTAGGAAGAATCACCCTGGATTGAAAACTGAAAACTGGATAA
AAAGAACCCCCACAACAAGGGACAGTCCTGACGAAAGCAGAAGAGGCAGTAACTCCGGCC
AGAGAGGAAAAAAGCCACCTTTGGGAGCAGCGGAGCTTCTCAGCTGGCCAGGCGGGAGCC
AACCTAAGGTACGCAGCCCTCCCTGGAGGAGTGAGGTCCGGAGCGGGGGCAATACTGCTA
TAACCATCCTTCGGACTCAGCCCAACTGAGAGGGGGGTCTTACTGTCTGGCTTTGCTGGC
TATTAACTGCAGCGAGGACACCCCAGAAAAGCTATTGGCCGAAAGCCGAAAAGATCCGGG
TCTTAAAGGGCCCACGCACAAACTCACTCATTGCAGCAACCTAAAATCACCAGAGAGAAG
GCTGACTGTCCTTTGGTGAAACGAGACTCACCTGGTGGGCTCTGGGGGCATCTTGGTGAG
AGGAGGATCCTCTCCGGAGACTGAGACATTGGTGGGGGCCGTTGTTCTGAGCTGGTCCAG
GCGTGCTGATACGGACACAGGTGGGGGCCATTGAGGTGCGTCCCTTGGGCTGTTAGCCCA
GGGGTCTGCCACACCCACTAGAGCACAGATTTAATCCAGTTCAGCCAGGGCAGGCAACCC
GCCCTAGGGACTGGCCCCACCTAACAGCAAGCCCTCAGGCTACTTTTCAGCCTGCATTGA
CTGAGTGCCTTGATCCTCTACAGGCAGGCAAAGGTGTCTGCCTCTGTGGGGCAGGGCTTG
TGTGAGGACCTGGTGAACTGTGGGGGGCATTGGGGCAGAGGTGGGGGCCTCTGCAGTGTG
GCGGTGGGGTACGCTCCAGGGGGTTGAGAAGTGTGCATGGACCAGGACTGTGCTGACAGT
GTATGTGGTCCAGAGGGGGGTGAGGCTTATCAGCGGCAGAAGACTTGTGTTTCACAAATA
GCCATAAAAAAGGATCAGCCCCACCTTCCAAAGCCTGAAACAACTGAGTGCCTCCATGCC
AAGGGCTAGCCCTACTCAGCTGCACTCCTAAGAGAACTGACATCAGCCTTGTTGGCCTCA
GGCCTATCACAACTGTACGCCCCTGAGCCTAGCAACCAGCTACACTGGGTACCAACCCAA
TTAAGAGGACAATTGCAATAAGAGTGTGCTAATAGGCGGGACCAAGATGGCGGAGTGAGT
GGTCTTCTTTGTCTCTCCCCCDTCGAATCTACAACTAATTGGACATTCACCGATTAACAA
AGGATATCCAGATAGCATCTCAAGACGCCTAAGAGTCTCGTGCTACTATACATCGGAAGG
CDGACGGACTTCCCCCCGGGAGGAGGTGGAAATAGGTGAAAACTCTCCGACCCCCGACCC
CCGACCCCCGGACAGCCTAGTTCCTGCAGGAGGCTCTCTTCCAGCGGACTCCCCCATAG
CATCGCCACACACCAAGGGCGGGAGTGTGCACTCACCAGCGGAGCGACGGTGGAAACAGG
TGACAACAGCCCTACTCAAGCCCCCCGCGATTACACCTAAGCCCAGGGGGAATCCCCAG
GGTCCTGCACCCACCGGCAGGGAAGGCCTCCGCTCGCCATTAGCAGGGAGGCCCCG
CCCAGAATCCAGAACAAAGGGAAGCTCCTGGCGGGCGGATTCCCCGGCACGGCACCAG
ACCACAAGCTGCTGCTGGGCCCACGGTCTCCGGCGCACGGGTCRGTGCAGGGGGC
GCCCGGACTTCCCGTGGACGTGCTTGGGGACABGGTTGGAGCTCCAGCACCTGGCTCTG
TGGCBCGGGGGGAGGCTCCGGGGTCCCGCACCTCCCNGCCAGGGAAAGCCTCTGCTC
GCCATTAGCAGGGAGGCCHCGCCCAGAATCCAGAACAAAGGGAAGCTCCHGGTGGGCGG
ATTCCCNGGCABDGCACCAGACCVCAAGCTGCTGCTGGGCCCACGGTCTCBGGCGCA
CGGGTCGGTGCAGGGGGTGCCCGGACTTCCCGTGGACRTGCTTGGGGACTGGGTGGAGCT
CCAACACCCGGCTCTGTGGCCCGGGGGGANGCTCCAGGGTCCCACACCCCCCGCAGG
GAGGGCCTCTGCTCNCCATTGGCAGGGAGGCCCCGCCCAGCATTCGGAACACCAGGAAG
CTCCCTAGAGCAGAATTCCCCACAAGGCAGCAGCTTACAAGCCACCGCCAGGCCCAC
GGACTCTGGCCDTGTCCCAGACGAGGCAAGGGGCTCCCAGAGATCCCGTGAGAGTGGAGT
GGGGCAGAGTGGAGCTCCGGTGAAATGGCTACGTAGCCCAGGGGGGAACTCCAGGTTCCT
ACAGCAGCCTCAGCGAAAGCCTCTGCACAGCACTAGTGGAGAGGTCCCGACTGGCAATC
GCAAGGCGGGAAGGCCCTGGGGCAAAAGTAGCACAGCTAGGTGAGCTAACGACAGACTG
CAGAAGATACCCATAGCTCTGCTGGGACCTATAGTGGACAAGTGTGATCTTGTGGGCTCT
GTTAGGGACAAAGCGGCGATTATAGGTGATCCTGCTCCTGGCTGCTGGGAAAGCCCACAA
CACCGCTGCAGACCACAAGGAGGGAGCGCGTCTAAGTGGGCTGCAACAGTAGGCACCAG
CAGCCTGAGGCCCCCTTGCGATTGCCCCCACAACTGACGAGGGACCCCACAGG
ACCACTGTGACTACGAGGAGGGGTCCAGGTCCAG
TCAGTAACAGCTGACAGGGTTCCTGGTTGGTGCAGTCTAAACAGC
TGCCCCCCCCACACCAGTCGCAACAAGTGGAAGCAGCGACTAAACTCTATCTCTATG
CGGAGGCACAAATCCACGCCATCAAGCAGTATGAAAAAATATATTAAATCTCCAGAACAG
AAGGAAAATGATAAGCACCCAGAAAACAATCCCAAAGACAATGAAATCTATAACCTAAAT
GACGATGATTTCAAAACTGCCATTATTAAAAAACTCAACGAGTTAAAAGAGAATTCAGAT
AGACAACTCAATGAGTTCAGGAGCTATGTCACAAAAGAG
CTTGACACTATAAAGAAGAACCAATTAGAAATACTGGAGATGAAGAACACAATGGAGGAG
ATTAAGAAAAATCTGGACTCTCTGAACAGTAGGGTCGATAATATGGAGGACAGAATTAGC
AATTTGGAGGATAGGAATATAGAAATGCTGCAGACAGAGGAGGAGAGAGAACTAAGACTA
AAAAGAAATGAAGAAACTCTCCGAGAATTATCCGACTCAATTAGGAGATGCAACATAAGG
ATTATAGGTATACCAGAGGGAGAAGAGAAGGAGAAGGGGGCAGAAGGCCTGTTCAAAGAA
ATAATAGCTGAGAACTTTCCAAACTTGGGAAGAGAGATGGAACTTCATGTGACAGAAGCC
AATAGATCTCCAAACTTTATTAATGCAAGAAGACCAACCCCAAGGCATATAGTAGTGAAA
CTAGCAAAAGTCAACGACAAAGAGAAAATACTAAGGGCAGCCAGGCAGAAGAAAATA
ACTTACAAAGGAAACCCCATAAGGCTATCAGCAGATTTCTCAGGAGAGACCTTACAGGCT
AGAAGAGATTGGAATGAAATATTCAAAACTCTGAAGGACAAAAACCTGCAGCCAAGAATA
CTCTACCCAGCGAAAATATCCTTCAAATACGATGGAGAAATAAAAACTTTCCCAGATAAA
CAAAAGTTAAGGGAGTTCATCGCCACAAAACCTCCTCTTCAAGAAATGCTCAGGAA
GAACCTCATTCCTGAAAAATCAAAAAAAGGAAAGGGGTTACAAAATCCAGAA
CAAAGGAGATAAGCAGAAGGACAATAACACAAAGTAACAG
CTCTCCATCAGGACA
ATGCAAAAGAACCGGAAAACA
AGTGATAAAATGGCAACAGTAGGCCCCCACGTTTCAATAATCACTCTAAACGTGAATGGA
TTGAACTCTCCAATCAAAAGGCACAGAGTGGCAGGATGGATCAAAGAACAAGATCCAACA
ATATGCTGCCTCCAGGAAACACACCTCAGCCCCAAAGACAAACACAGACTCAAAGTGAAG
GGATGGAAGACAATACTCCAAGCTAATAATGAACAAAAGAAAGCAGGTGTTGCCATACTT
ATATCAGACAAAGTAGACTTCAAAGCAAAACAGATAAAGAAAGACAAAGAGGGGCAGTAT
ATAATGATAAAAGGGACGCTCCACCAAGATGACATAACACTTATAAATATATACGCACCT
AACACAGGAGCACCAAAATTCGTAAAGAAACTATTAACAAAACTAAAAGGAGACATCAAC
AGCAATACAATAATAGTAGGGGACCTCAACACCCCATTAACACCAATGGACAGATCATCC
AGACAGAAAATCAACAAGGAAATTATAGAATTAAATGAAAAATTAGATCAGATGGACCTA
ATAGATATATATAGGACACTTCATCCAAAAACAGCAGGTTACACATTCTTCTCAAGCGCN
CATGGAACATTCTCAAGGATAGACCATATCTTGGGAAACAAAGCAAGCATCAATAAGTTC
AAGAGGGTTGAAATAATATCAAGCATCTTTTCTGATCATAATGCTATGAAACTAGAAATC
AACTACAAGAATAAAGCTGGGAAAGGGCCAAAAATGTGGAGACTAAACAACATGCTACTG
AACAAACAATGGATTATTGAAGAAATTAAAGAAGAAATCAAATATTATCTGGAGACAAAT
GAAAATGAAAACACACCATACCAAATGATTTGGGACGCAGCAAAGGCAGTCCTAAGAGGG
AAATTCATTGCAATACAGGCTCACCTCAATAAGCAAGAAAAATCTTACATAAACAACCTC
AAACGACACCTAACDGAATTAGAAAAAGAAGAACAAACAAAGCCCAAAGTCAGTAGAAGG
AGGGAAATAATAAAAATTAGAGCAGAAATAAATGATATTGAAACAAAAAAGACAGTAGAA
AGGATCAATGAAACAAAGAGTTGGTTCTTCGAAAAAATTAACAAAATCGACAAACCCTTA
GCCAGACTCACTAAAAAAAAAAGAGAGAAGTCTCAAATAAATAAAATTAGAAACGAGAGA
GGAGAAATCACAACAGATACCGAAGAAATACAAAGGATCATAAGAGAATACTATGAAAAA
CTATATGCCAACAAATTGAACAACCTAGAAGAAATGGATAAATTCCTAGACTCATACAAC
CTACCCAAACTGAATCAGGAAGAAATAGAGAATCTGAATAGACCAATCACAAGTAAAGAA
ATAGAAACAGTAATCAAAAACCTCCCCAAAAATAAGAGTCCAGGACCAGACGGCTTCTCT
GGAGAATTCTACCAAACATTCAAAGAAGATTTAATACCTATCCTTCTCAAACTATTCCAG
AAAATAGAGGAAGATGGAGCACTCCCTAATACATTCTATGAAGCCAACATCACCCTGATC
CCCAAACCTGACAAGGACAACACAAAGAAGGAAAACTACAGGCCAATATCACTGATGAAC
ATAGATGCAAAAATCCTCAACAAAATTTTGGCAAACCGAATACAGCAATACATCAAAAAG
ATTATACACCATGATCAAGTGGGATTTATACCAGGGACACAGGGATGGTTCAACATCCGC
AAGTCAATCAACGTGATTCACTACATTAACAAAATGAGAAACAAAAACCACATGATCATC
TCAATAGATGCAGAGAAAGCATTCGACAAGATCCAACATCCATTTATGATAAAAACCCTC
AATAAAATAGGTATAGAAGGAAAGTACCTCAACATAATAAAGGCCATATATGACAAACCC
ACAGCCAACATCATACTCAACGGACAAAAACTGAAACCCATCCCTCTCAGAACAGGAACA
AGACAAGGGTGCCCACTTTCACCACTCTTATTCAACATAGTACTGGAGGTTTTGGCCAGA
GCAATTCGGCAGGAAAAAGAAATAAAAGGAATCCAAATAGGCAACGAAGAAGTAAAACTC
TCGCTGTTTGCAGACGACATGATCTTATATATAGAAAACCCCAAAGAATCCATAGAAAAA
CTATTAGAAACAATCAACAACTACAGCAAAGTTGCAGGGTATAAAATCAACATACATAAA
TCAGTAGCATTTCTATATGCTAACAATGAACTAACAGAAAAAGATCTCAAGAACTCAATC
CCATTCACGATCGCAACAAAAAGAATAAAATACCTTGGGATAAATTTAACCAAGGAAGTG
AAAGATCTATACAACGAAAACTACAAGACCTTCTTGAAAGAAATCGACGACGACATAAAG
AGATGGAAAGACATTCCATGCACATGGATTGGAAGAATAAACATAGTTAAAATGTCCATA
CTACCTAAAGCAATCTACAGATTCAACGCTATCCCAATCAGAATTCCAATGTCATTCTTT
ACAGAAATTGAACAAAGAATCCTAAAATTCATATGGGGCAACAAAAGACCCCGAATTGCT
AAAGCAATCCTGAGAAAGAAGAACAAAGCTGGAGGCATCACAATCCCTGACTTCAAAACA
TACTACAAAGCTACAGTAATCAAAACAGCATGGTACTGGTACAAAAACAGATGCACAGAT
CAATGGAACAGAATTGAAAGCCCAGAAATAAAACCACACATCTATGGACAGCTAATCTTT
GACAAAGGAGCTGAGGGCCTACAATGGAGGAAAGAAAGTCTCTTCAACAAATGGTGCTGG
GAAAACTGGACAGCCACATGTAAAAGAATGAAAATCAACCATTCTTTTTCACCATTTACT
AAAATAAACTCAAAATGGATCAAAGACCTAAAGATTAGGCCTGAAACAATAAGTCTTCTA
GAAGAGAATATCGGCAGTACACTCTTTGACATCAGCTTCAAAAGAATCTTTTCGGACACC
ATAACCCCTCACATGAGGGAAACAATAGAAAGAATAAACAAATGGGACTTCATCAGACTA
AAGAGCTTCTTCAAGGCAAGGGAAAACAGGATTGAAACAAAAAAACAGCCCACTAATTGG
GAAAAAATATTCACAAGTTATTTATCCGACAAAGGGTTAATCTCCATAATATACAAAGAA
CTCACACAACTCAACAATAAAAAATCAAACAACCCAATTACAAAATGGGCAGGGGACATG
AACAGACATTTCTCCAAAGAAGATATACGGATGGCCAATAGACACATGAAAAGATGCTCA
TCATCACTAATCATCAGGGAAATGCAAATCAAAACTACACTAAGATATCACCTTACACCT
GTTAGAATGGCAAAAATATCCAAAACCAAGAGTGACAAATGTTGGAGAGGCTGTGGAGAA
AAGGGAACCCTCATACACTGTTGGTGGGAATGCAAACTGGTGCAGCCACTATGGAAAACA
GTATGGAGATTCCTCAAAAAGTTAAGAATAGAAATACCTTATGACCCAGCCATCCCACTA
CTGGGTATCTATCCTAAGAACCTGAAATCAGCAATTCCAAAAGTTCCATGCACCCCTATG
TTCATCGCAGCATTATTCACAATAGCCAAGTCATGGAACCAACCTAAGTGCCCAGCAACT
GATGATTGGATAAAGAAGATGTGGTATATATATACAATGGAATACTACTCAGCCA
TAAAAAAGGACAAAGTCGTCCCATTCACAACAACATGGATAGACCTTGAGGGTATTATG
TTGAGTGAAATAAGCCAGACAGAGAAAGACGAACTCTGTATGACTCCACTCATAGGTG
GTAGTTAACATATGGACAAA
GAGAACTGATCGGTGGTTGCCAGGGGAAAGGGGGGTGGGGGGAGGG
CACTAGGGGTGAAGTGGTGTACCTACAACATGACTAA
TAATGATGTACAACTGTA
ATTTCACAAGGATGTTAACTTTCATAACCTTAATAAAAAAAAA
>L1_Ec1_VIII
GGGGGCGGGACCAAGATGGCGGAGTGAGA
GGTCTTCTTTGTCTCTCCCCCGTCGAATCTACAACTAATTGGACATTCACCGATTAACAA
AGGATATCCAGATAGCATCTCAAGACGCCTAAAAGTCTCRTGCTACTACACATCGGAAGG
CGGACAGACTTCCCCCCGGGAGGAGGTGGAAATAGGTGAAAACTCTCCGACCCCCGACCC
CCGACCCCCGGACAGCCTAGTTCCTGCAGGAGGCTCTCTTCCAGCGGACTCCCCCATAG
CATCGCCACACACCAAGGGCAGGAGTGTGCACTCACCAGCGGAGCGACGGTGGAAACAGG
TGACAACACCCCTACCCAAGCCCCCCGCGATCACACCTAAGCCCAGGGGGAAATCCCCAG
GGTCCCGCACCCACCGGCAGGGAAGGCCTCCGCTCGCCATTAGCAGGGAGGCCCCD
CCCAGAAGCCAGAACAAAGAGAAGCTCCTGGCGGGCCCGGCACGGCACCAG
ACCGCAAGCTGCCACTGAGCTCATGGTCTCCGGCGCACGGCTCGGTGCAGGGGGC
RCCCGGACTTCCTGTAGACGTGCTTGGGGACABGGTTGGAGCTCCAGCGCCTGGCTCTG
HGGCGCGGGGGAAGGCTCCAGGGTCCCGCABCTCCCTGGCAGGGAAAGCCTCTGCTC
GCCATTAGCAGGGAGGCCACGCCCAGAATCCAGGACAAAGGGAAGCTCCCGGTGGGHGG
ATCCCCYGGGGCGGCTCCAGACCGCAAGCTGCYGCTGGGCTCACGGTCTCCGGCGCA
CGGGTCGGTGCAGGGGGTGCCCGGACTTCCCGTGGACGTGCTTGGGGACTGGGTGGAGCT
CCAACACCCGGCTCTGCDGCCCGGGGGGTYGCTCCAGGGTCCCRCACCCCCCCAGCAGG
GAGGGCCTCTGCTCGCCATTGGCAGGGAGGCCCCRCMCAGCATTCGGAACACCAGGAAG
CTCCCTAGAGCAGAATTCCCCACAAGGCAGCAGCTTACAAGCCACCGCCAGGCCCAC
GGACTCTGGCCGTGTCCCAGACGAGGCAAGGGGCTCCCAGAGATCCCRTGAGAGTRAAGT
GGGGCAGAGTAGAGCTCCAGTGAAATGRCTACGTAGCCCAGGGGGGAACTCCAGGTTCTT
ACAGCAGCCTCAGTGAAAGCCTCTGCACAGCACTAGTGGAGAGGTCCCGACTGGCAATC
GCAAGGCAGGAAGGCCCTGGGGCAAAAGCAGCACAGCTAAGTGAGCTAATGACAGACTG
CAGAAGATACCCATAGCTCTGCTGGGACCTATAGTGGACAAGTGTGATCTGGTGGGCTCT
GTTAGGGACAAATCGGAGATTATAGGTGATCCTGCTCCTGGCTGATGGGAAAGCCCACAA
CACTGCTGCAGACCACAAGGAGGGAGCGCGTCTAGGTGGGCTGCAGCAGTAGGCACCAG
CAGCCTGAGGCCCCCTTGCGATTGCCCCCACAACCGACGAGGGACCCCACAGG
ACCACTGTGACTACGAGGAGGGGTCCAGGCCCAG
TCAGTAACAGCTGACAGGGTTCCTGGTTGGGGCAGTCTAAACAGC
TGCCCCCCCACACACACCAGTYGCAACAAGTGGAAGCAGCGACTAAACTCTATCTCTATG
CGGAGGCACAAATCCACGCCATCAAGCAGTATGAAAAAATATATTAAATCTCCAGAACAG
AAGGAAAATGATAAGCACCCAGAAAACAATCCCAAAGACAATGAAATCTATAACCTAAAT
GACGATGATTTCAAAACTGCCATTATGAAAAAACTCAACGACCTAAAAGAGAATTCAGAT
AGACAACTCAATGAGTTCAGGAGCTATGTCACAAAAGAG
CTTGACACTATAAAGAAGAACCAATTAGAAATACTGGAGATGAAGAACACAATGGAGGAG
ATTAAGAAAAATCTGGACTCTCTGAACAGTAGGGTCGATAATATGGAGGACAGAATTAGC
AATTTGGAGGATAGGAATATAGAAATGCTGCAGGCAGAGGAGGAGAGAGAATTAAGACTA
AAAAGAAATGAAGAAACTCTCCGAGAATTATCCGACTCAATTAGGAGATGCAACATAAGG
ATTATAGGTATACCAGAGGGAGAAGAGAAGGAGAAGGGGGCAGAAGGCCTGTTCAAAGAA
ATAATAGCTGAGAACTTTCCAAACTTGGGAAGAGAGATGGAACTTCATGTCACAGAAGCC
AATAGATCTCCAAACTTTATTAACGCAAGAAGACCAACCCCAAGACATATAGTAGTGAAA
CTAGCAAAAGTCAATGACAAAGAGAAAATACTAAGGGCAGCCAGGCAGAAGAAAATA
ACTTACAAAGGAAACCCCATAAGGCTATCAGCAGATTTCTCAGGAGAGACCTTACAGGCT
AGAAGAGATTGGAATGAAATATTCAAAACTCTGAAGGACAAAAACCTGCAGCCAAGAATA
CTCTACCCAGCAAAAATATCCTTCAAATACGATGGAGAAATAAAAACTTTCCCAGATAAA
CAAAAGTTAAGGGAGTTCATCACCACAAAACCTCCTCTTCAAGAATTGCTCAGGAA
GAAACTCATTCCTGAAAAATCAAAAAAAGGAAAGGGGTTACAAAATCCAGAA
CAAAGGAGATAAGCAGAAGGACAATAACACAAAGTAACAG
CTCTCCATCAGGACA
AAATGCAAAAGAACCAGAAADCA
AGTGATAAAATTGCAACAGTAGGCCCCCACATTTCAATAATCACACTAAACGTGAATGGA
TTGAACTCTCCAATCAAAAGGCACAGAGTGGCAGGATGGATCAAAGAACAAGATCCAACA
ATATGCTGCCTCCAGGAAACACACCTCAGCCCCAAAGACAAACACAGACTCAGAGTGAAG
GGDTGGAAGACAATACTCCAAGCCAATAATGAACAAAAGAAAGCAGGTGTTGCCATACTT
ATATCAGACAAAGTAGACTTCAAAGCAAAACAGATAAAGAAAGACAAAGAGGGGCAGTAT
ATAATGATAAAAGGGACGCTCCACCAAGATGACATAACAGTTATAAATATATATGCACCT
AACACAGGAGCACCAAAATTCGTAAAGAAACTATTAACAAAACTAAAAGGAGACATCAAC
AGCAATACAATAATAGTAGGGGACCTCAACACCCCATTAACACCAATGGACAGATCATCC
AGACAGAAAATCAACAAGGAAATTATAGAATTAAATGAAAAATTAGATCAGATGGACCTA
ATAGATATATATAGGACACTTCATCCAAAAACAGCAGGTTACACATTCTTCTCAAGCGCG
CATGGAACATTCTCAAGGATAGACCATATCTTGGGAAACAAAGCAAGCATCAATAAGTTC
AAGAGGGTTGAAATAATATCAAGCATCTTTTCTGATCACAATGCTATGAAACTAGAAATC
AACTACAAGAATAAAGCTGGGAAAGGGCCAAAAATGTGGAGACTAAACAACATGCTACTG
AACAAACAATGGATTATTGAAGAAATTAAAGAAGAAATCAAATATTATCGGGAGACAAAT
GAAAATGAAAACACACCVTACCAAATTATTTGGGACGCAGCAAAGGCAGTCCTAAGAGGG
AAATTCATTGCAATACAGGCTCACCTCAATAAGCAAGAAAAATCTTACATAAACAACCTC
AAABGACACCTAACGGAATTAGAAAAAGAAGAACAAACAAAGCCCAAAGTCAGTAGAAGG
AGGGAAATAATAAGAATTAGAGCAGAAATAAATGATATTGAAACAAAAAAGACAGTAGAA
AGGATCAATGAAACAAAGAGTTGGTTCTTCGAAAAAATTAACAAAATCGACAAACCCTTA
GCCAGACTCACTAAAAAAAAAAGAGAGAAGTCTCAAATAAATAAAATTAGAAACGAGAGA
GGAGAAATCACAACAGATACCGAAGAAATACAAAGGATCATAAGAGAATACTATGAAAAA
CTATATGCCAACAAATTGAACAACCTAGAAGAAATGGATAAATTCCTAGACTCATACAAC
CTACCCAAACTGAATCAGGAAGAAATAGAGAATCTGAATAGACCAATCACAAGTAAAGAA
ATAGAAACAGTAATCAAAAACCTCCCCAAAAATAAGAGTCCAGGACCAGACGGCTTCTCT
GGAGAATTCTACCAAACATTCAAAGAAGATTTAATACCTATCCTTCTCAAACTGTTCCAG
AAAATAGAGGAAGATGGAGCACTCCCTAATACATTCTATGAAGCCAACATCACCCTGATC
CCCAAACCTGACAAGGACAACACAAAGAAGGAAAACTACAGGCCAATATCACTGATGAAC
ATAGATGCAAAAATCCTCAACAAAATTTTGGCAAACCGAATACAGCAATATATCAAAAAG
ATTATACACCATGATCAAGTGGGATTTATACCAGGGACACAGGGATGGTTCAACATCCGC
AAGTCAATCAACGTGATTCACTACATTAACAATATGAGAAACAAAAACCACATGATCATC
TCAATAGATGCAGAGAAAGCATTCGACAAGATCCAACATCCATTTATGATAAAAACCCTC
AATAAAATAGGTATAGAAGGAAAGTACCTCAACATAATAAAGGCCATATATGACAAACCC
ACAGCCAACATCATACTCAACGGACAAAAACTGAAACCCATCCCTCTCAGAACAGGAACA
AGACAAGGGTGCCCACTTTCACCACTCTTATTCAACATAGTACTGGAGGTGTTGGCCAGA
GCTATTHGGCAGGAAAAAGAAATAAAAGGAATCCAAATAGGCAACGAAGAAGTAAAACTC
TCGCTGTTTGCAGACGACATGATCTTATATATAGAAAACCCCAAAGAATCCATASAAAAA
CTATTAGAAACAATCAACAACTACAGCAAAGTTGCAGGGTATAAAATCAACATACATAAA
TCAGTAGCATTTCTATATGCTAACAATGAACTAACAGAAAAAGATCTCAAGAACTCAATC
CCATTCACGATCGCAACAAAAAGAATAAAATACCTTGGGATAAATTTAACCAAGGAAGTG
AAAGATCTATACAACGAAAACTACAAGACCTTCTTGAAAGAAATCGACGACGACATAAAG
AGATGGAAAGACATTCCATGCACATGGATTGGAAGAATAAACATAGTTAAAATGTCCATA
CTACCTAAAGCAATCTACAGATTCAACGCTATCCCAATCAGAATTCCAATGTCATTCTTT
ACAGAAATTGAACAAAGAATCCAAAAATTCATATGGGGCAACAAAAGACCCCGAATTGCT
AAAGCAATCCTGAGAAAGAAGAACAAAGCTGGAGGCATCACAATCCCTGACTTCAAAACA
TACTACAAAGCCACAGTAATCAAAACAGCATGGTACTGGTACAAAAACAGATGCACAGAT
CAATGGAACAGAATTGAAAGCCCAGAAATAAAACCACACATCTATGGACAGCTAATCTTT
GACAAAGGAGCTGAGGGCCTACAATGGAGGAAAGAAAGTCTCTTCAACAAATGGTGCTGG
GAAAACTGGACAGCCACATGTAAAAGAATGAAAATCAACCATTCTTTTTCACCATTTACT
AAAATAAACTCAAAATGGATCAAAGACCTAAAGATTAGGCCTGAAACAATAAGTCTTCTA
GAAGAGAATATCGGCAGCACACTCTTTGACATCAGCTTCAAAAGAATCTTTTCGGACACC
ATAACCCCTCACATGAGGGAAACAATAGAAAGAATAAACAAATGGGACTTCATCAGGCTA
AAGAGCTTCTTCAAGGCAAGGGAAAACAGGATTGAAACAAAAAAACAGCCCACTAATTGG
GAAAAAATATTCACAAGTTATTTATCCGACAAAGGGTTAATCTCCATAATATACAAAGAA
CTCACACAACTCAACAATAAAAAATCAAATAACCCAATTACAAAATGGGCAGGGGACATG
AACAGACATTTCTCCAAAGAAGATATACGGATGGCCAATAGACACATGAAAAGATGCTCA
TCATCACTAATCATCAGGGAAATGCAAATCAAAACTACACTAAGATATCACCTTACACCT
GTTAGAATGGCAAAAATATCCAAAACCAAGAGTGACAAATGTTGGAGAGGCTGTGGAGAA
AAGGGAACCCTCATACACTGTTGGTGGGAATGCAAACTGGTGCAGCCACTATGGAAAACA
GTATGGAGATTCCTCAAAAAGTTAAGAATAGAAATACCTTATGACCCAGCCATCCCACTA
CTGGGTATATATCCTAAGAACCTGAAATCAGCAATTCCAGAAGTTCCATGCACCCCTATC
TTCATTGCAGCATTATTCACAATAGCCAAGTCATGGAACCAACCTAAGTGCCCAGCAACT
GATGATTGGATAAAGAAGTTGTGGTATATATATATACAATGGAATACTACTCAGCCA
TAAAAAAGGACAAAGTCGTCCCATTCACAACAACATGGATAGACCTTGAGAGTATTATG
TTGAGTGAAATAAGCCAGACAGAGAAAGACGAACTCTGTATGACTCCACTCATAGGTG
GTAGTTAACATATGGACAAA
GAGAACTGATCGGTGGTTGCCAGGGGAAAGGGGGGTGGGGGGAGGG
CACTAGGGGTGAAGTGGTGTACCTACAACATGACTAA
TAATRATGTACAACTGTA
ATTTCACAAGGATGTTAACTTTTATAACCTTAATAAAAAAAAATAANAAAAAAAAAHH
>L1_Ec1_IX
GAGAAGACATCACCAAGATGGCGGAGTGAGT
AGTCTTCTTTGTCTCTCCCCCTTCGAATCTACAACTAATTGGACATTCATCGGTTAACAA
AGGATATCCATATAGCATCTCAGGATGCCTGAGAGACCCGTGCTGCTATACATCAGAAGG
CAGACGGACTTCCCCCTGGGAGGAGGTGGAGATAGGTGAAAACTCTCCGACCCCC
GACCCCCGGACAGCCTAGTACCTGCAAGHGGCTTTCTTCCAGCAGACTCCCCCATAG
CATCGCCACGCACCAAGGGCAGGAGTGTGCGCACACCGGCGGAGCGACGGTGGAAACAGG
TGACTACAGCCCTACCTAAGCCCCCCDCGATTACACCTAAGCCCAGGGGGAAACTCCAG
GGTCCCGCACCAGCGGCAGGGAAAGCCTCTACTCGCCATTAGCAGAGAGGCCCCA
CCCAGCATTCAGAACACCGGGAGGCTCCCGAAGAGGAGGATCCCNGGCAGGGCAGCAG
CCCGCCAGCCGCTGCTGGACTCACGGACTCCGGCTGTGCCCCAGACGGGGCAAGGGGC
ACCCAGAGATCCCGTGGGAGTGGTCTGGGGCTGGGTGGAGCTCCAGCGGCCCGGCTCCG
CAGCCCAGGGGGAAACTCCAGGGTCCCGCACCNG
CGGCAGG
GAAAGCCTCTACTCGCCATTAGCAGAGAGGCCCCGCCCAGCATTCAGAACDCCGGGAG
GCTCCCGAAGAGCAGAATCCCVGGCAGGGCAGCAGCCCGCCAGCCGCCGCTAGGCHCAC
GGACTCCGGCTGTGTCCCAGANGGGGCAAGGGGCTCCCAGAGATCCCGTGGGAGTGGTNT
GGGGCTGGGTGGAGCTCCAGCGGCATGGCTCCGTGGCCCAGGGGGAAACTCCABAGTCCC
ACAGCAGCCTCAGCGAAAGCCTCTGCACAGCACTAGTGGAGAGGCCCCGACCGGCAATC
ACAAGGCTGGAAGGCCCTGGGGCAAAAGTAGCACAGCTAGGTGAGCTAACCACAGACTG
CAGAAGATACCCATAGCTCTGCTGTGACCTATAGTGGACAAGTGAGATCTTGTGGGCTCT
GACAGTGACAGAGCTGCGAATATAGGTGATCCTGCTCCCGGCTGCTGGGAAAGCCCATAA
CACCGCTGCAGACCCCAAGGAGGGAGCACGTCTAGGTGGTCTGCAACAGTAGGCACCAG
CAGCCTGAGGCCCCCTTGCGATTGCCCCCACAGCTGACGAGGGACCCCACAGG
ACCACTGTGACTACGAGGAGGGGCCCAGGTCCAG
TCAGCAACAGCTGACAGGGTTCCTGGTCGGTGCAGTCTAAACAGC
TGCTCCCCCCCCACACCAGTAGAAACAAGTGGAAGCAGTAACTAAACTCTATCTCTATG
CGGAGGCACAAATCCACACCATCAAGCAGTATGAAAAAATATATTAAATCTCCAGAACAG
AAGGAAAATGACAAGTACCCAGAAAACAATCCCAAAGACAATGAAATCTATAACCTAAAT
GACGATGAATTCAAAACAGCCATTATTAAAAAACTCAACGAGTTAAAAGAGAATACAGAT
AGACAACTCAACGAGTTCAGGAGCTATGTCACAAAAGAG
CTTGATACTATAAAGAAGAACCAATCAGAAATACTGGAGATGAAGAACACAATGGAGGAG
ATTAAGAAAAATCTGGACTCTCTGAACAGTAGGGTCGATAATATGGAGGACAGAATTAGC
AATTTGGAGGATAGGAATATAGAAATGCTGCAGACAGAGGAGGAGAGAGAACTAAGACTA
AAAAGAAATGAAGAAACTCTCCGAGAATTATCCGACTCAATTAGGAGATGCAACATAAGG
ATTATAGGTATACCAGAGGGAGAAGAGAAGGAGAAGGGGGCAGAAAGCCTGTTCAAAGAA
ATAATGGCTGAGAACTTTCCAAACCTGGGGAGAGAGATGGAACTTCATGTGACAGAAGCC
AATAGATCTCCAAACTTTATCAATGTAAGAAGACCAACCCCAAGGCATATAGTAGTGAAG
CTAGCAAAAGTCAACGACAAAGAGAAAATACTAAGGGCAGCCAGGCAGAAGAAAATA
ACCTACAAAGGAACCCCCATAAGGCTATCAGCAGATTTCTCAGCAGANACCTTACAGGCT
AGAAGAGAGTGGAATGATATATTCAAAACTCTGAAGGACAAAAACCTGCAGCCAAGAATA
CTCTACCCAGCGAAAATATCCTTCAAATACGATGGAGAAATAAAAACTTTCCCAGATAAA
CAAAAGTTAAGGGAGTTCATTGCCACAAGACCTCCTCTTCAAGAAATGCTCAGGAA
GACCCTCATACCTGAAAAATCAAAAAAAGGAAAGGGGTTACAAAACCCAGAG
CAAAGGAGATAAGTAGAAGGACAATAACAGAAAGTAGCAG
CTCTCCATCAGAAVAGGTTAGCAAAAGTTAAATAAAACATTAAAGATAAAAGGAAGGGA
AACACCAAGAATAAATATAACCCTGTCATTTTAACCACAAACTCACAACACAAGAAG
GAAGAGGGAAAAAATCTGACAATAACAACCTAGAAGGGGAAGAGAAAAGGGATGGAACGT
TTTAATTTAAGGAAATAAGAGGCTATCAGAAAATGGACTAT
CTCATCTATGAGATGTTTTATACAAACCACCTGGTAACCACTAAACAAATAACAAGAATA
AAGACACAAATTACAAATAAGAAGAAAGCCAATACAGAAATTTACCTACCTGAATTAGTA
ATCCAAAAATCATGGGACGAGAAACAAAGGAAATGCAAGAGAACCGGAAAACA
AGTGATAAAATGGCAGCAGTAGGCCCCCACATTTCAATAATCACTCTAAATGTAAATGGA
TTGAACTCTCCAATCAAAAGACACAGAGTGGCAGGATGGATCAAAGAACAAGACCCAACA
ATATGCTGCCTCCAGGAAACACACCTCAGCCCCAAAGACAAACACAGACTCAGAGTGAAG
GGATGGAAGACAATACTCCAAGCTAATAATGAACAAAAGAAAGCAGGTGTCGCCATACTT
ATATCAGACAAAGTAGACTTCAAAGCAAAACAGATAAAGAAAGACAAAGAGGGGCAGTAT
ATAATGATAAAAGGGACACTCCACCAAGATGACATAACACTTATAAATATATACGCACCC
AACACAGGAGCACCAAAATTTGTAAAGCAACTATTAACAAAACTAAAAGGAGACATCAAC
AACAATACAATAATAGTAGGGGACCTCAACACCCCATTAACACCAATGGATAGATCATCC
AGACAGAAAATCAACAAGGAAATTATAGAATTAAATGAAAAATTAGACCAGATGGACTTA
ATAGATATATATAGAACACTTCATCCAAAAACAGCAGGTTACACATTCTTCTCAAGTGCA
CATGGAACATTCTCAAGGATAGACCATATCTTGGGAAACAAAGCAAGCATCAATAAATTC
AAGAGGGTTGAAATAATATCAAGCATCTTTTCTGATCATAATGCTATGAAACTAGAAATC
AACTACAAGAATAAAGCTGGGAAAGGGGCAAAAATGTGGAGACTAAACAACATGCTACTG
AACAAACAATGGATTATTGAAGAAATTAAAGAAGAAATCAAATATTATCTGGAGACAAAT
GAAAATGAAAACACGCCATACCAACTCATTTGGGACGCAGCAAAAGCAGTCCTAAGAGGG
AAATTCATTGCAATACAGGCTCACCTCAATAAACAAGAAAAATCTCACATAAGCAACCTC
AAACGACACCTAACAGAATTAGAAAAAGAAGAACAAACAAAGCCCAAAGTCAGTAGAAGG
AGGGAAATAATAAAAATTAGAGCAGAAATAAACGATATTGAAACAAAAAAGACAGTAGAA
AGGATCAATGAAACAAAGAGTTGGTTCTTCGAAAAAATTAACAAAATCAACAAACCCTTA
GCCAGACTCACTAAGAAAAAAAGAGAGAAGTCTCAAATAAATAAAATTAGAAATGAGAGA
GGAGAAATCACAACAGATACCAAAGAAATACAAGGGATCATAAGAGAATACTATGAAAAA
CTATATGCCAACAAATTGAACAACCTAGAAGAAATGGATAAATTCCTAGACTCTTACAAC
CTCCCCAAACTGAATCAGGAAGAAATAGAGAATCTGAATAGACCAATCACAAGTAAAGAA
ATAGAAACAGTAATCAAAAACCTCCCCAAAAATAAGAGTCCAGGACCAGACGGCTTCTCT
GGAGAATTCTACCAAACATTCAAAGAAGATTTAATACCTATCCTTCTCAAACTATTCCAG
AAAATTGAGGAAGATGGAGCACTCCCTAACACATTCTATGAAGCCAACATCACHCTGATC
CCCAAACCTGACAAGGACAACACAAAGAAGGAAAACTACAGGCCAATATCACTGATGAAC
ATAGATGCAAAAATCCTCAACAAAATTCTGGCAAACCGAATACAGCAATACATCAAAAAG
ATTATACACCATGATCAAGTGGGATTTATACCAGGGACACAGGGATGGTTCAACATCCGC
AAGTCAATCAACGTGATACACTACATTAACAAAATGAGAAACAAAAACCACATGATCATC
TCAATAGATGCAGAGAAAGCATTCGACAAGATCCAACATCCATTTATGATAAAAACCCTC
AATAAAATGGGTATAGAAGGAAAGTACCTCAACATAATAAAGGCCATATATGACAAACCC
ACAGCCAACATCATACTCAATGGACAAAAACTGAAAGCCATCCCTCTGAGAACAGGAACA
AGACAAGGGTGCCCACTTTCACCACTCCTATTCAACATAGTACTGGAGGTGTTGGCCAGA
GCAATTCGGCAGGAAAAAGAAATAAAAGGAATCCAAATAGGCAATGAAGAAGTAAAACTC
TCGCTGTTTGCAGACGACATGATCTTATATATAGAAAACCCCAAAGAATCCATAGGAAAA
CTATTAGAAACAATCAACAGCTACAGCAAAGTTGCAGGGTATAAAATCAACATACATAAA
TCAGTAGCATTTCTATACGCTAACAATGAACTAACAGAAAAAGAACTCAAGAACTCAATC
CCATTCACAATCGCAACAAAAAGAATAAAATACCTTGGGATAAATTTAACCAAGGAAGTG
AAAGATCTATACAACGAAAACTACAAGACTTTCTTGAAAGAAATTGATGATGACATAAAG
AGATGGAAAGACATTCCATGCACATGGATTGGAAGAATAAACATAGTTAAAATGTCCATA
CTACCTAAAGCAATCTACAGATTCAACGCTATCCCAATCAGAATCCCAATGACATTCTTT
ACAGAAATTGAACAAAGAATCCTAAAATTCATATGGGGCAACAAAAGACCCCGAATTGCT
AAAGCAATCCTGAGAAAGAAGAACAAAGCHGGAGGCATCACAATCCCTGACTTCAAAACA
TACTACAAAGCTACAGTAATCAAAACAGCATGGTACTGGTACAAAAACAGGTGCACAGAT
CAATGGAACAGAATTGAAAGCCCAGAAATAAAACCACACATCTATGGACAGCTAATCTTT
GACAAAGGAGCTGAGGGCATACAATGGAGAAAAGAAAGTCTCTTCAACAAATGGTGCTGG
GAAAACTGGACAGCCACATGTAAAAGAATGAAAATTGACCATTCTTTTTCACCATTCACN
AAAATAAACTCAAAATGGATCAAAGACCTAAAGATTAGGCCTGAAACAATAAGTCTTCTA
GAAGAGAATATAGGCAGTACACTCTTTGACATCAGTTTCAAAAGAATCTTTTCGGACACC
ATAACTCCTCAGACGAGGGAAACAATAGAAAGAATAAACAAATGGGACTTCATCAGACTA
AAGAGCTTCTTCAAGGCAAGGGAAAACAGGATTGAAACAAAAAAACAGCCCACTAATTGG
GAAAAAATATTTACAAGTTATTTATCCAACAAAGGGTTAATCTCCATAATATATAAAGAA
CTCACACAGCTCAACAACAAAAAATCAAACAACCCGATCAAAAAATGGGCAGGGGACATG
AACAGACATTTCTCCAAAGAAGATATACGGATGGCCAATAGACACATGAAAAGATGCTCA
TCATCACTAATCATCAGGGAAATGCAAATCAAAACTACACTAAGATATCACCTTACACCT
GTTAGAATGGCAAAAATATCCAAAACCAAGAGTGACAAATGTTGGAGAGGTTGTGGAGAA
AAAGGAACCCTCATACACTGTTGGTGGGAATGCAAACTGGTGCAGCCACTATGGAAAACA
GTATGGAGATTTCTCAAAAAGTTAAAAATAGAAATACCTTATGACCCAGCCATCCCACTA
CTGGGTATCTATCCTAAGAACCTGAAATCAGCAATTCCAAAAGTCCCATGCACCCCTATG
TTCATCGCAGCATTATTTACAATAGCCAAGACATGGAACCAACCTAAGTGCCCAGCAACT
GATGATTGGATAAAGAAGATATGGTATATATATATACAATGGAATACTACTCAGCCA
TAAAAAAGGACAAAGTCGTCCCATTCACAACAACATGGATGGACCTTGAGGGTATTATG
TTAAGTGAAATAAGCCAGACAGAGAAAGACGAACTCTGTATGACTCCACTCATAGGTG
GAAGTTAACATATAGACAAA
GAGAACTGATCGGTGGTTACCAGGGGAAAGGGGGGGTGGGGGGAGGG
CACAAAGGGTGAAGTGGTGTACCTACAACATGACTAA
CAATAATGTACAACTGAA
ATTTCACAAGGTTGTAAACTATCATAATCTTAATAAAAA
>L1_Ec1_X
GAGTGACGTCAGCAACATGGCGGAGTGAGC
AGTTTTCTTTGTCTCTCCCCCTTCGAACTACAACTAAATGGACATTCATTGATCAACAG
AGGATACCCACACAGCACCTCAGGATGCCTGAGAGACCCACGCTGCTATACATCAGAAGG
TGGATGGACTACCCCCAGGGAGGAGGTGGAGATAGGTGAGAACTCTCCAGCCCC
CAGACAGCCCAGTACCTGNGAGCGACTGCTCTCCTAGCTGAAACGCTCATAG
CACCACCACAGCCCCGAGGGTGGGCGTGCACATCGGCGCAACTGTGGAAACAGG
TGACTACAGCCCTAAGCCCCCCATGATTGCTCTTTGGTCCAGTGGGAAAATCCAC
AGTCCCACCACAGCCCCAGGGAGAGACTCTGGCTCAGACCTAGTGGAGAGGCCCCA
CCCACCAAGCACAAAGGCTGGTGAGACCTAGGAGCAGAAGTGGCACAGCTGGGTGAGCAA
ACCCCTGGCTGCCTTAAACACCCATAGCTCTGCTGCAGCCCBGAAGGGGCAAGTGAG
ATCCAGTGGGACCATGGGAGTAGGCGGTAACAACCCTGAGCCCCAGTGTGATTGCTCCT
TGGTCCAGTGGGAAAATCCACAGTCCCACCGTGG
CCCCAGG
GAGAGACTCDGCTCGGCCCCAGTGGAGAGGCCCTGCCCACCAAGCACAAAGGCTGGTAN
GACCTAGGACCAGACGTGGTTCAGCCGGGTGAACGTVCCCCCAGCTGCATTAAACACCC
ACAGCTCTGCTGCAGCCCCAAAGGGGCAAGTGAGAHCCAGCGGGACTGTGGGAGCAGGTG
GCAACAATCCTGAGCCCCAGTGTGATCACTCCTTGGTCCAGTGGGAAAATCCACAGTCCC
ACAGTAGCCCCAGGGAGAGNCTCTGGCTCAGCCCCAGTGGAGAGGCCCCACCCACCAAGC
ACAAAGGCTGGACAACCTAGGAGCAGAAGTGGCATAGCTGGGTGAGCTAACCACTGGCTG
CATTAGATGCCCATAGCTCTGCTGCAGCCCAGAGTGGACAAGTGAGATCCAGCAGGACCA
GATGGTGGCAGAGCTGCGAGTCCAGGTGAACAAGCTCCCAGCTGCCTCAAAAGCCCATAA
CACCACTGCAGTCCCTAAGGAGGGAGCGCATCTAGGCGAGTCTGTGGGAGCAGGCAGCAG
CAACCCGAAGCCCCCGTGTGATTGTTCCCACAGTTGATGGGAGACCCCACAGG
GCCACTGTGATCCCAAGGAGTGGCCCAGGCTCAG
TCAGGAACAGCTGACAGGGATCCTGGTGGGTGCAGATTACACAGC
TCCTGCCCCCTCCCCCCAGTGGCAGCAAGTGGAAGCAGTAACCAAACTCTATCTCTATG
CAGAGGCACAAATCCACACCATCAAGCAGTATGAAAAAATATATTAAATCTCCAGAACAG
AAGGAAAATGACAAGTACCCAGAAAACAATCCTGAAGACACAGAAATCTATAACCTAAAT
GACAAAGAATTCAAAATAGCTATCATTAAAAAACTCAATGAGTTAAAAGAGAATACAGAT
AGACAACTCAATGAGTTCAGGAGCTACATCACAAAAGAG
CTTGAAACTATAAAGAAGAACCAATCAGAAATGTTGGAGATGAAAAACACAATGGAGGAG
ATTAAGAAAAATCTGGACTCCCTGAACAGTAGGGCTGATAATATGGAGGACAGAATTAGC
AGTCTGGAGGATAGGAATATAGAAATGCTTCAGATAGAGGAGGAGAGAGAACTAAGACTA
AAAAGAAATGAAGAAACTCTCCGAGAAATATCCAACTCAATTAGGAAATGCAACATAAGG
ATTATAGGTATCCCAGAGGGAGAAGAGAAGGAGAATGGAGCAGAAAGCTTGTTCAAAGAA
ATAATAGCTGAGAACTTCCCAAACCTGGGGAGAGAGCTGGAAATCCATGTGACAGAAGCT
AATAGATCTCCAAACTTTATCAATGTAAAAAGACCAACCCCAAGGCATATAGTAGTAAAG
CTGGCAAAAGTCAATGACAAAGAAAAAATATTAAGGGCAGCAAGGCAGAAGAAAATA
ACCTACAAAGGAACCCCTATCAGGCTGTCAGCAGATTTCTCAGCAGAAACCTTACAGGCT
AGGAGAGAGTGGAATGATATATTCAAAATTCTGAAAGACAAAAACTTTCAGCCAAGAATA
CTCTATCCAGCGAAAATATCCTTCAAATATGATGGAGAAATAAAAACTTTCCCAGATAAA
CAAAAGTTAAGGGAGTTCATTGCCACAAGACCCCCCCTACAAGAAATCCTCAGGAA
GGCCCTCATACCTGAAAAAAAAAAAAAAAAAAGAAAGGGGTTACAAAACCCTGAG
CAAGGAGATAAGTAGAAAGACAAAATCAGAAAATTGCAG
CTCTCCATCAGAACAGGTTAGCAAATGCTTAAGTATAACATTAAAGATAAAGGGAAGGA
AAACACCAAGAATAAATATAATCTTGTCATTTTAACCACAAACTCACAACACAAGAA
GAAAAAAGATGTGACAATAACAACTTAGAAGGGGAAGAGGAAAGGGATGGAACTGGCTTA
GTCTAAGGAAATAACAGGCTATCAGAAAATGGACTATCTCATCTAT
GAGATBTTTTATACAAACCACATGGTAACCACTAAACAAATAATTAGAACAGAGACACAA
ATTACAAATAAGGAGAAAACTAAGAAAACCAGCATAGAAAACTACCTAACTGAATTGGTA
GTCCAAAATACATGGGACAAGAAACAAAGGAAATGCAGGAGAACCAGAAAACA
AGCAATAAAATGGCAGCATTAGGCCCCCATATTTCAATAATCACTCTAAATGTAAATGGA
TTGAATTCTCCAATCAAAAGACACAGAGTGGCAGGATGGATTAAAAAACAAGACCCAACA
ATATGCTGCCTCCAGGAAACACACCTCAGCCCCAAAGACAAACACAGACTCAGAGTGAAG
GGATGGAAGATAATACTCCAAGCTAATAGTGAACAAAAGAAAGCAGGTGTCACCATACTT
ATATCAGACAAAGTAGACTTCAAGACAAAACAGGTAAAGAGAGACAAAGAGGGGCAGTAT
ATAATGATAAAAGGGACACTCCACCAAGAAGACATAACACTTATAAATATATATGCACCC
AACACAGGAGCACCAAAGTACATAAAGCAACTATTAACAAAACTAAAAGGAGATATTAAC
AACAATACAATAATAGTAGGGGACCTCAACACCCCACTAACACCAATGGATAGATCATCC
AGACAGAAAGTCAACAAGGAAATTGTAGAATTAAATGAAAAACTAGACCAGATGGACTTA
ATAGATATATATAGAACACTCCATCCAAAAACAGCAGGTTACACATTCTTCTCAAGTGCG
CATGGAACATTCTCAAGGATAGACCATATGTTGGGAAACAAAGCAAGCCTCAATAAATTT
AAGAGGATTGAAATAATATCAAGCATCTTTTCCAACCATAATGCTATGAAACTAGAAATC
AATTACAAGAAAAAAGCTGGGAAAGGGGCAAAGATGTGGAGATTAAACAACATGCTACTG
AACAACCAATGGATCATTGAAGAAATTAAAGGAGAAATCAAATATTATCTGGAGACAAAT
GAAAATGAAAACACACCATACCAACTCATTTGGGATGCAGCAAAAGCGGTCCTAAGAGGG
AAATTCATTGCAATACAGGCTCACCTCAACAAACAAGAAAAATCTCAAATAAGCAATCTC
AAACTACACCTAACAGAATTAGAAAAAGAAGAACAAACAAAGCCCAAAGTCAGTAGAAGG
AGAGAAATAATAAAAATTAGAGCAGAAATAAATGAAATTGAAACAAAAAAGACAGTAGAA
AGGATCAATGAAACAAAGAGCTGGTTCTTTAAGAAAATAAACAAAATTGACAAACCCTTA
GCCAGGCTCACTAAGAAAAAAAGAGAGAAGACTCAAATAAATAAAATTAGAAATGAAAGA
GGAGAAATTACAACGGATACCACAGAAATACAAAAGATTATAAGAGAATACTATGAAAAA
CTATATGCCAACAAATTGGACAACCTAGAAGAAATGGATAAATTCTTAGACTCTTACAAC
CTCCCAAAACTGAATCAAGAAGAAATAGAGAATCTGAATAGACCAATCACAAGTAAAGAG
ATTGAAACAGTAATCAAAAACCTCCCCAAAAATAAAAGTCCAGGACCAGACGGCTTCTCT
GGAGAATTCTACCAAACATTCAAAGAAGATTTAATACCTATCCTTCTCAAACTATTCCAG
AAAATTGAGGAAGATGGAACACTTCCTAACACATTCTATAAGGCCAACATCACCCTGATA
CCAAAACCAGACAAGGACAACACAAAGAAGGAAAATTACAGGCCAATATCACTGATGAAC
ATAGATGCAAAAATCCTCAACAAAATATTGGCAAACCGAATACAGCAATACATTAAAAAG
ATCATACACCATGATCAAGTGGGATTTATACCAGGGACACAGGGATGGTTCAACAACCAC
AAATCAATCAATGTGATACACCACATTAACAAAATGAGGAACAAAAACCACATGATCATC
TCAATAGATGCAGAGAAAGCATTTGACAAGATCCAACATCCATTTATGATAAAAACTCTC
AATAAAATGGGTATAGAAGGAAAGTACCTCAACATAATAAAGGCCATATATGACAAACCC
ACAGCCAACATCATACTCAATGGGGAAAAACTGAAAGCCATCCCTCTGAGAACAGGAACA
AGACAAGGGTGCCCACTCTCACCACTCTTATTCAACATAGTACTGGAGGTTTTGGCCAGA
GCAATTAGGCAAGAAAAAGAAATAAAAGGAATCCAAATAGGCAATGAAGAAGTGAAACTC
TCGCTGTTTGCAGATGACATGATCTTATATATAGAAAACCCTAAAAAATCCATCGGAAAG
CTACTAGAAATAATCAACAATTACAGCAAAGTTGCAGGGTACAAAATCAACTTACAAAAA
TCAGTTGCATTTCTATACTCTAATAACGAACTAACAGAAAGAGAACTCAAGAACACAATC
CCATTCACAATCACAACAAAAAGAATAAAATATCTTGGAATAAATTTAACCAAGGAAGTG
AAAGACCTATACAATGAAAACTACAAGACTTTCCTGAAAGAAATTGATGATGACATAAAG
AAATGGAAAGACATTCCATGCACATGGATTGGAAGAATAAACATAGTTAAAATGTCCATA
CTACCTAAAGCAATCTACAGATTCAATGCAATCCCAATCAGAATCCCAATGACATTCTTC
ACAGAAATAGAACAAAGAATCCTAAAATTCATATGGGGCAACAAAAGACCCCGAATTGCT
AAAGCAATCCTGAGAAAAAAGAACAAAGCTGGAGGCATCACAATCCCTGACTTCAAAATA
TACTACAAAGCTATAGTAATCAAAACAGCATGGTACTGGTACAAAAACAGGCACACAGAT
CAATGGAACAGAATTGAAAGCCCAGAAATAAAACCACACATCTATGGACAGCTAATCTTC
GACAAAGGAGCTAAGAACATACAATGGAGAAAAGAAAGTCTCTTCAACAAATGGTGTTGG
GAAAACTGGACAGCCACATGTAAAAGAATGAAAATAGACCATTCTCTTACGCCATTCACA
AAAATAAACTCAAAATGGATCAAAGACTTAAAGGTAAGACCTGAAACCATAAAACTTCTA
GAAGAAAATATAGGCAGTACACTCTTTGACATCAGTCTTAAAAGGATCTTTTCGGACACC
ATGTCTTCTCAGACAAGGGAAACAAAAGAAAAAATAAACAAATGGGACTTCATCAGACTA
AAGAGCTTCTACAAGGCAAGGGAAAACAGGATTGAAACAAAAAGACAACCCACCAACTGG
GAAAAAATATTTGCAAATCATATATCCAACAAAGGGTTAATCTCCATAATATATAAAGAA
CTCACACAACTCAACAACAAAAAATCAAACAACCCGATCAAAAAATGGACAGGGGATATG
AACAGACATTTCTCCAAAGAAGATATACAGATGGCCAATAGGCACATGAAAAGATGCTCA
TCATCACTGATCATCAGGGAAATGCAAATCAAAACTACACTAAGATATCACCTTACACCC
ATTAGAATGGCTATAATAACCAAGACAAAAAATAACAAATGTTGGAGAGGTTGTGGAGAA
AAAGGAACCCTCATACACTGCTGGTGGGAATGCAAACTGGTGCAGCCACTATGGAAAACA
GTATGGAGATTTCTCAAAAAACTAAAAATAGAAATACCATATGACCCAGCCATCCCACTA
CTGGGTATCTATCCAAAGAACTTGAAATCAGCAATTCAAAGAGACCTATGCACCCCTATG
TTCATTGCAGCATTATTCACAATAGCCAAGACATGGAAGCAACCTAAGTGCCCATCAACT
GATGACTGGATAAAGAAGATATGGTATATATATATACAATGGAATACTACTCAGCCA
TAAAAAAGGAHAAAATCATCCCATTCACAACAACATGGATGGACCTTGAGGGTATTATG
TTAAGCGAAATAAGCCAGATAGAGAAAGACAAACACTGTATGATTCCACTCATATGTG
GAAGATAAACAAACACATAGACAAA
GAGAACTAATTAGTGGTTACCAGGGGGAAGGGGGGGTGGGGGGTGGG
CACAAAGGGTGAAGGGGTGCACCTATATGATGACTGACAAA
TAATAATGTACAACTGAA
ATTTCACAATGTTGTAAACTATCATAACCTCAATAAAAA
>L1_Ec2_I
GAGTGGGCGGAGCAAAATGGCGGGGTGAGCTGACCCGGGATTCTCTCCCCTCCA
AAATACAACAAAAGATTGGAAGAACTGAATTTCAGAGAATAAACAT
AATGCCAGCTCGTTAGAGACCTACAATACCAAGAAGGCGGAGATCATAAACCTT
GCTTTACACCTTCGGAGGCGCTGGAACGGTAGGAGAGAACATCGCTCCCTCCC
CTAGAGTCTGCGATCGCTGCGGCGCGGGTCGGGAAGGAGCGGGGGAGGG
GCCGCGCGACCGGGGGATCATCCAGGACTCCTGCCGCTGATTCAGTGGAGAC
CCGCTGACGGGGGGAAAGCTTCCGTCCGCGGGGACCCTATAAATCAAGGGCCTTGGGA
GACCAGAGAACAGAACTGATCTGAACCCAGACCGGCGCGTGTGAGTAA
CAGCCCCTCCCCCVCARCAAAGCCAGTG
GGCGCAGCCATCTTG
CCCCAAGGCGGAGAGCTAACACGCCGC
TCTCGACCCCCATCTAGTGGCGACAGGCTGTAACTGCAACTGAATTCTACCACCATG
AGAAAAAACCGCTCCTCTACCATCCAGCAATTTATAAAAGCCCCAGACCAG
AAGGAAAACAATAAAAACACAGAATTAAGTCCTGAGGACTTGGAATTAGGTAAACTAAGT
GATAATGAATTCAGAGCAGCTATAATCAAAAAACTCAATGAGGTAGAGAGAAAGATAGAG
AAACAAGCCGAGTTCTGGAGTTACTTCACAAAAGAG
ATTGAAATCATAAAGAAGAATCAAACAGAATTACTTGAGATGAAAAACACAATGGACCAG
ATAAAACAGAATACGGATTCCCTGAATGCCCGTGTAGACAACATAGAGGAGCAAATCAGC
ATAATCGAGGACAGACAGGCTGAATGGCGCCAGACAGAGGAAGAAAGAGAACTAAGAATT
WAAAAAAATGAGGAAAATCTCCGAGAGATAATGGATTCAATGAGGAGTAAGAACATAAGG
ATCATAGGAATTCCCGAGAATATGGAAAAGGAAAATGGAGCAGAAAGTGTGCTTAACGAA
ATTATTGAAGAGAACTTCCCAAATCTAGGGATCAACGGAGAAATGTGTGTAGAGGAGGGT
TTTAGATCTCCTAGATTTGTCAATGTAAAAAGACCCACBGCAAGGCACATAATAGTAAAG
TTGGCAAATAGGAATGATAAGGAAAGAATACTCAGGGAAGTAAGAAAAAAAAAGAGAATA
ACCTATAAAGGAGCCCCTATCAGACTGTCAGCGGATTTCTCTACAGAAACCCTACAAGCT
AGGAGAGAATGGAGTGATATATTCAAAGCTTTAAAGGATAAAAACCTTCAGCCAAGAATA
CTCTATCCAGCAAGAATTTCCTTCAGATATGAGGGAGAAATTAAATCTTTTCCAGACAAA
CAAAAGTTAAGGGAATTTGTAACTAAAAGCCCTCCATTACAAGAAATCCTCAAGAA
GGCTCTCATACTTGAAAAAAGAAAAAAGGGAGAAAGGGGACACAAT
CCACAGACTAGGGAGACCGATGGATAGAAC
CAGAACAGGATAGCAAATATTCAACTATAGCATTAGGGTAAAAATAAGGA
AACTACCAAAACAAGGACGATCTTAGCACTCTAACTACAAATTAATAAGACGAGTT
GGAATAAAAAATGAAAATAATTATTTAGGAGGGGAAGAGCAAAGGGTCTAAATCAGTATT
GGTCRAGTAAGTAAGAGACCACCAGAGAATAGACTATATTATACAC
GAGATTCTAAATACAAACTTCAAGGTAGACACTAAAATAAAGTACAGAACAGAGTCACAA
ATCATAGATAAGGAAAAATCTAAGAAACCCAGCATAAGAAATTGCAGTATTAAATGGGTA
GTCTAAAGCACACAGGAAAAGAAACACAGGAAAACAAGATAATG
AGCGACAGATTGACAGCATTAAGTCCACATGCATCAATAATCACTCTCAATGTGAACGGA
TTGAACTCTCCAATAAAAAGACACAGAGTGGCAAAATGGATTAAAGAACAAGATCCAACA
ATTTGTTGCCTCCAGGAAACACACCTCAGCCCCAAGGACAAACACAGACTCAGGGTGAAG
GGGTGGAGGACAATACTTCAAGCAAATAGCAAGGAAAAAAAGGCAGGTGTTGCAATTCTC
ATATCAGACCAAGTGGATTTCAAAATAAGACAGGTAAAGAGAGACACAGAGGGACAATAT
ATAATGATCAAAGGGACACTTCATCAAGAAGAAATAACGCTTATAAATATCTATGCACCC
AACACAGGAGCACCAAGATTCATAAAGCAACTATTAACAGACCTAAAGGAAGATGTTAAA
AACAACACAATAATAGTAGGGGACCTCAACACCCCACTCACATCAATGGACAGATCATCC
AGACAGAAAATCAACAAGGAAATAGTGGAGCTGAATGAAAAACTAAAACAATTGGACTTA
ATAGACATATATAGATCACTCCACCCTGAAGGAGCTGAATACACATTCTTCTCAAGTGCA
CATGGAACATTCTCTAGGATAGACCATATGTTGGGAAACAAGGCAAGCCTCTACAAATTT
AAAAAAATTGAAATAATAACAAGCATCTTCTCAGATCATAGTGCTATAAGGCTAGAAATT
AATTACAAGAAAAAAGCTGAGAAAGGCACAAAGATGTGGAGACTAAACAACACACTACTG
AACAAGCAATGGATCATTGAAGAAATTAAAGAAGAAATAAAAAAATACCTGGAAACAAAT
GAAAATGATAGCATGCCATACCAACTCATATGGGATACAGCAAAAGCTGTATTAAGAGGA
AAATTCATCGCAATACAGGCACATCTTAACAAACAAGAAAAATCCCAAATAAGCAACCTT
AAAGCACACCTAACTGAACTAGAGAAAAAAGAACAAATGAAGCCCAAAGTCAGCAGAAGG
AGAGAAATAATAAAAATCAGAGCAGAAATAAATACTATTGAAACGAAAAAGGCAGTAGAA
AGGATCAATGAGACAAAGAGCTGGTTTTTTGAGAAGATAAATAAAATTGACAAACCACTA
GCCAGACTTACAAAGAAAAAAAGGGAGAAAGCTCAAATAAACAAAATCAGAAATGAGCGA
GGAGAAATAACAACAGACTCTGCAGAAATACAACAGATTATAAGAGAATACTACAAAAAA
CTATATGCCAACAGAATGGATAACCTAGAGGAAATGGATAAATTCTTGGACTCCTACAAT
CTCCCAAAGCTCACTCAAGAAGAGGCAGACAATTTGAACAGACCAATCACAAGGAAAGAG
ATTGAAACAGCAATCAAAAACATCCCAAAGAATAAAACCCCAGGACCAGATGGCTTTCCT
GGGGAATTCTACCAAACTTTCAGAGAGGATTTAATACCTATCCTTTTCAAGCTATTCCAA
AAAATTAGGGAAGATGGAACACTTCCTAACACATTCTATGAGGCCAACATCACGCTGATA
CCAAAACCTGACAAGGACACCACGAAAAAAGAGAACTACAGGCCAATATCACTGATGAAC
ATAGATGCAAAAATTCTAAACAAAATTTTGGCAACCAGAATTCAGCAATTCATCAAAAGA
ATCATACATCAGGATCAGGTGGGATTCATACCAGGGACACAGGGATGGTTCAACATCCGC
AAATCAATCAACGTGATACACCACATCAACAAACTGAGGAATAAAAACCACATGATCATC
TCAATAGATGCAGAGAAGGCATTTGACAAGATCCAACAGCCATTTATGATAAAAACTCTG
AACAAAATGGGCATAGAAGGAAACTACCTCAACATAATAAAGGCCATATACGACAAACCC
ATAGCCAACATCATACTCAATGGGCAAAAACTGAACCCCATCCCCCTGAAAACAGGAACG
AGACAAGGATGCCCTCTATCACCACTCTTATTTAACATAGTACTGGAGGTCCTGGCCAGA
GCAATCAGGCAAGAAAAAGGAATAAAAGGAATCCAAATAGGGAGGGAAGAAGTGAAACTC
TCGCTGTTTGCAGACGACATGATCTTATATATAGAAAACCCCAAAGAATCCATTGGAAAA
CTGTTAGAAGTAATCAACAACTACAGCAAAGTTGCAGGGTATAAAATCAATTTGCATAAA
TCAGTAGCATTTCTATACTCCAGTAATGAACCAACAGAAAAAGAACTCAAGAATACAATA
CCATTCACAATCGCAACAAAAAGAATAAAATACCTTGGGGTAAATTTAACTAAGGAAGTG
AAGGACCTATATAATGAAAATTACAAGGCCTTTCTGAGAGAATTGGATGACGACATAAGG
AGATGGAAAGACATTCCATGTACATGGATTGGAAGAATAAACATAGTTAAAATGTCCATT
CTACCTAAAGCAATCTACAGATTCAACGCCATCCCAATCAGAATCCCAATGACATTCTTT
ACAGAATTAGAACAAAGAATCCTAAAATTCATATGGGGCAACAAAAGACCCCGAATTGCT
AAAGCAATCCTGAGAAAAAAGAACAAAACGGGAGGCATCACAATCCCTGACTTCAAAACA
TACTACAAAGCTACAGTAATCAAAACAGCATGGTACTGGTACAAAAACAGGTGCACAGAT
CAATGGAACAGAATTGAAAGCCCAGAAATAAAACCACACATCTATGGACAGCTTATCTTT
GACAAAGGAGCTGAGGGCATACAATGGAGAAAAGAAAGTCTTTTCAACAAATGGTGCTGG
GAAAACTGGAAAGCCACATGTAAAAGAATGAAAATTGACCATTCTTTTTCACCATTCACC
AAAATAAACTCAAAATGGATTAAAGACCTAAAGGTGAGACCTGAAACCATAAGGCTTCTG
GAAGAAAACGTAGGCAGTACACTCTTTGACATCAGTATTAAAAGGATCTTTTCGGACACC
ATGCCTTCTCAGAGAAGGGAAACAATAGAAAGAATAAACAAATGGGACTTCATCAGATTA
AAGAGCTTCTTCAAGGCAAATGAAAACAGGATTGAAACAAAAAAACAACCCACTAACTGG
GAAAAAATATTTGCAAGTCATATATCTGACAAAGGCTTAATATCCTTAATATATAAAGAA
CTCTCDCAACTCAACCACAAAACATCAAACAACCCAATCAAAAAATGGGCTGGAGACATG
AACAGACATTTCTCCAAAGAAGATATACTGATGGCCAATAGGCACATGAAAAGATGCTCA
TCATCGCTGATCATCAGGGAAATGCAAATCAAAACTACACTAAGATATCACCTTACACCC
GTTAGAATGACAAAAATATCTAAAACTAATAGCAACAAATGTTGGAGAGGTTGCGGAGAA
AAAGGAACCCTCATACACTGCTGGTGGGAATGCAAACTGGTGCAGCCACTATGGAAAACA
GTATGGAGATTCCTCAAAAAACTAAAAATAGAACTACCATACGATCCAGCCATCCCACTA
CTGGGTATTTATCCAAAGAGCCTGAAGTCAGCAATCCCAAAAGTCCTGTGCACCCCAATG
TTTATTGCAGCACTGTTTACAATAGCCAAGACGTGGAAGCAACCTAAGTGCCCATCAACA
GACGAATGGATAAAGAAGATGTGGTACATATATACAATGGAATACTACTCAGCTG
CAAAACAGAACAAAATCATTCCATTTGCAATAACATGGATGGACCTTGAGAGAATTATG
TTAAGTGAAATAAGCCAGCDAGAGAAAGATAATCTGTGTATGACTCCACTCATATGAG
GAATTTAAAACTATGGACCAA
GAACAGTTTAGTGGATACCAGGGGAAAGGTGGGGTGGGGGGTGGG
CACAAAGGGTGAAGTGGTGCACCTACAACATGACTGACAAA
CATTAATGTACAATTGAA
ATTTCACAAGATTGTAACCTATCAATAACTCAATAAAAAAAAAAAAAAAAA
>L1_Ec2_II
DGGNGGAGCAAAATGGCGGGGTGAGCTGACCCAGGACTCTCTCCCCTCCA
AANTACAACAAAGGATTGGAAAAACTGAATTTCAGCTAATAAACCT
AATGCCARGACGTCAGAGACCTACAGTAYCAARAAGACRGAGGACGGAGACCCT
GCWGCHGGCCTCDGAGGAGCTGGAACVGGGTAGGAGAGAACTTCGCTCCCTCCC
CTAGAGACBGGGATCGCTGCCGCGGGTNCGGGAAGGAGCGGGGGAGGG
GCCGCNBGACNDGGGGATCVTCCAGGACTCCYGCCGCTGGTACAGTGGAAAC
CCGCTGACGGGGGAAAGCTTCCGTGCGCGGGGACCCCATAAACCCAGGGCCCCGGGA
GACCAGAGAACAGAACTGATCCGAATCCAGATCGGCGNGCNAGAGAAA
CHGCCCCTCCCCCCNGGCAAABCGCRCTG
GGCGCCGCCATCTTG
CCCGAAGGCGGAGAGCTCAGAACDCGCGGC
TCTCGACCCCCATCTAGTGGCGACAGGCTGTAACTGCAACCGAATTCTACCACCATG
CGAAAAAACCGCTCCTCTACCATCCAGCAATTTATAAAAGCYCCAGACCAG
AAGGAAAACAATAAAAACACAGAATTAAGTCCTGAGGACTTGGAAWTAGGTAAACTAAGT
GAAAATGAGTTCAGAGYAGCTATAATCAAAAAACTCAATGAGGTAGAGAGAAAGATAGAG
AAACAAGCCAANGAGTTCTGGAGTTACTTCACAAAAGAG
ATTGAAATTATAAAGAAGAATCAAACAGAATTACTAGAGATGAAAAACACAATGGACCAG
ATAAAACAGAATACGGATTCCCTGAATGCCCGTGTAGACACCATAGARGAGMAAATTAGC
ATAATCGAAGATAGACAGGCTGAATGGCTCCAGACAGAGGAAGAAAGAGAACTAAGAATT
WAAAADAATGAGGAAAATCTCNGAGAGATAGCGGATTCAATGAGGAGAAAGAATTTAAGG
ATCATAGGAATTCCCGAGAACGTGGAAAAGGAAAATGGAGCAGAAAGTGTGCTTAATGAA
ATTATAGAAGAGAACTTCCCAAATCTAGGGATTGAGGGAGAAATGTGTGTAGAGGAAGCT
TTCAGATCTCCTAGATTTGTCAATGTAAAAAGACCTACTGCAAGGCATATAGTAGTACAA
ATGGCAAAAATGAAAGACAAAGAAAGAATACTCAGGGCAGCAAGACAGAAGARAATA
ACCTACAAAGGAACTCCTATCAGACTTTCAGCGGATTTCTCTACAGAAACCTTACAAGCT
AGGAGAGAATGGAGTGACATATTCAAANCTTTAAAAGATAAAAATCTTCAGCCAAGAATA
CTCTATCCAGCAAGAATATCCTTCAGATATGAGGGAGAAATTAAATCTTTTCCAGACAAA
CAAAAGTTAAGGGAATTTGTAACCAAAAGTCCTCCACTACAAGAAATCCTCAAGAA
GGCTCTCATACCTGAAAAAAGAAAAAAGGGAGAAAGGGGTCACAAA
CCACAGAGTAGGGAGACAGATAGATAGAAC
CAGAATAGGATAGCAAATATTCAACTATAGCATTAGGATAAAGGTAAGGA
AACTACCAAAGCAAAGACGATCTTATCACTCTAACTACAAACTCATAACACGAGTT
GGAATAAGAAATGAAAATAATAATTTAGGAGGGGAAGAGCAAAGGGACTAAATCAGTCTA
GGCCAAGTAAGTAAGAGACCACCAGAGAATAGACTATATTATACAC
GAGATTCTAAATACAAACTTCAGGGTAGCCACTAAACTAAAAAACAGAACAGAGCCACAA
AACATAAATAAGGAAAAATCTAAGAAACCCAGCATAAGAAATTGCAGTATTAAATGGGTA
GGCTAAAGCACACAGGAAGAGAAACRCAGGAAAACCAGATAAYG
AGCDACAGATTGACAGCATTAAGTCCACATGCATCAATAATCACTCTCAATGTAAACGGA
TTGAACTCTCCAATAAAAAGACACAGAGTGGCAAAATGGATTAAAGAACAAGATCCAACA
ATTTGTTGCCTCCAGGAAACACACCTCAGCCCCAAGGACAAACACAGGCTCAGAGTGAAG
GGGTGGAGGACAATACTTCAAGCTAATAGCAAGCAAAAARAAGCAGGTGTTGCAATTCTT
ATATCAGACAAAGYGGATTTCAAAATAAGACAGGTAAAGAGAGACACAGAGGGACAATAT
ATAATGATCAAAGGGACACTTCATCAAGAAGAAATAACGCTTATAAATATCTATGCACCC
AACATAGGAGCACCAAGGTTCATAAAGCAACTATTAACAGACCTAAAGGAAGATGTTAAA
AACAACACAATAATAGTAGGGGACCTCAACACCCCACTCACATCAATGGACAGATCATCC
AGACAGAAAATCAACAAGGAAATAGTGGAGCTAAATGAAAAACTAAAACAATTGGACTTA
ATAGACATATATAGATCACTTCAYCCTAAAAVAGCAGAATACACATTCTTCTCAAGTGCA
CATGGAACATTCTCAAGGATAGACCATATGTTGGGAAACAAGGCAAGCCTCTACAAATTT
AAAAAAATTGAAATAATAACAAGCATCTTCTCHGATCATAATGCTATAAGGCTAGAAATT
AATTACAAGAAAAAAGCTGAGAAAGGCACAAAGATGTGGAGACTAAACAATACACTACTG
AACAAGCAATGGATCATTGAAGAAATTAAAGAAGAAATCAAAAAATACCTGGAAACAAAT
GAAAATGATAACATGCCATACCAACTCATATGGGATACAGCAAAAGCTGTATTAAGAGGA
AAATTCATCGCAATACAGGCACATCTTAACAAACAAGAAAAATCCCAAATAAGCAATCTT
AAACTACACCTAACTGAACTAGAGAAAGAAGAACAAATAAAGCCCAAAGTCAGCAGAAGG
AGAGAAATAATAAAAATCAGAGCAGAAATAAATACTATTGAAACGAAAAAGGCDGTAGAA
AGGATCAATGAAACAAAGAGCTGGTTCTTTGAGAAGATAAATAAAATTGACAAACCCCTA
GCCAGACTTACAAAGAAAAAAAGGGAGAAAGCTCAAATAAACAAAATCAGAAATGAAAGA
GGAGAAATAACAACAGACTCTGCAGAAATACAACDGATTATAAGAGAATACTACGAAAAA
CTATATGCCAACAGAATGGATAACCTAGAGGAAATGGATAAATTCTTGGACTCCTACAAT
CTCCCAAAGCTCACTCAAGAAGAAGCAGACAATTTGAACAGACCAATCACAAGGAAAGAG
ATTGAAACAGCAATCAAAAACATCCCAAAGAATAAAACCCCAGGACCAGATGGCTTTCCT
GGGGAATTCTACCAAACTTTCAGAGAGGATTTAATACCTATCCTTTTCAAGCTATTCCAA
AAAATTAGGGAGGATGGAACACTTCCTAACACATTCTATGAGGCCAACATCACGCTGATA
CCAAAGCCTGACAAGGACACCACGAAAAAAGAGAACTACAGGCCAATATCACTGATGAAC
ATAGATGCAAAAATTCTAAACAAAATTTTGGCAACCAGAATTCAGCAATTCATCAAAAGG
ATCATACATCATGATCAGGTGGGATTCATACCAGGGACACAGGGATGGTTCAACATCCGC
AAATCAATCAACGTGATACACCACATCAACAAACTGAGGAATAAAAACCACATGATCATC
TCAATAGATGCAGAGAAAGCATTTGACAAGATCCAACAGCCATTTATGATAAAAACTCTG
AACAAAATGGGCATAGAAGGGAACTACCTCAACATAATAAAGGCCATATATGACAAACCC
ACAGCCAACATCATACTCAATGGGCAAAAACTGAGCGCCATCCCCCTGAAAACAGGAACG
AGACAAGGATGCCCTCTATCACCACTCTTATTTAACATAGTACTGGAGGTCCTGGCCAGA
GCAATCAGGCAAGAAAAAGGAATAAAAGGAATCCAAATAGGGAGGGAAGAAGTGAAACTC
TCGCTGTTTGCAGACGACATGATCTTATATATAGAAAACCCCAAAGAATCCATTGGAAAA
CTCTTAGAAGTAATCAACAACTACAGCAAAGTTGCAGGGTATAAAATCAATTTGCATAAA
TCAGTAGCATTTCTATATTCTAATAACGAACTAACAGAAAAAGAACTCAAGAACACAATA
CCATTCACAATCGCAACAAAAAGAATAAAATACCTYGGGGTAAATTTAACTAAGGAAGTG
AAGGACCTATATAATGAAAATTACAAGGCCTTTCTGAGAGAATTGGATGACGACATAAGG
AGATGGAAAGACATTCCATGTACATGGATTGGAAGAATAAACATAGTTAAAATGTCCVTT
CTACCTAAAGCAATCTACAGATTCAACGCTATCCCAATCAGAATCCCAATGACATTCTTT
ACAGAATTAGAACAAAGAATCCTAAAATTCATATGGGGCAACAAAAGACCCCGAATTGCT
AAAGCAATCCTGAGAAAAAAGAACAAAACGGGAGGCATCACAATCCCTGACTTCAAAACA
TACTACAAAGCTACAGTAATCAAAACAGCATGGTACTGGTACAAAAACAGGTGCACAGAT
CAATGGAACAGAATTGAAAGCCCAGAAATAAAACCACACATCTATGGACAGCTTATCTTC
GACAAAGGAGCTGAGGGCATACAATGGAGAAAAGAAAGTCTTTTCAACAAATGGTGCTGG
GAAAACTGGAAAGCCATATGTAAAAGAATGAAAATTGACCATTCTTTTTCACCATTCACC
AAAATAAACTCAAAATGGATCAAAGACCTAAAGGTGAGACCTGAAACCATAAGGCTTCTA
GAAGAAAACGTAGGCAGTACACTCTTTGACATCAGTATTAAAAGGATCTTTTCGGACACC
ATGTCTTCTCAGAGAAGGGAAACAATAGAAAGAATAAACAAATGGGACTTCATCAGACTA
AAGAGCTTCTTCAAGGCAAATGAAAACAGGATTGAAACAAAAAAACAACCCACTAACTGG
GAAAAAATATTTGCAAGTCATATATCTGACAAAGGCTTAATATCCATAATATATAAAGAA
CTCTCACAACTCAACAACAAAAAATCAAACAACCCGATCAAAAAATGGGCTGGAGACATG
AACAGACATTTCTCCAAAGAAGATATACGGATGGCCAATAGGCACATGAAAAGATGCTCA
TCATCGCTGATCATCAGGGAAATGCAAATCAAAACTACACTAAGATATCACCTTACACCC
ATTAGAATGACAAAAATATCTAAAACTAATAGTAACAAATGTTGGAGAGGTTGTGGAGAA
AAAGGAACCCTCATACACTGCTGGTGGGAATGCAAACTGGTGCAGCCACTATGGAAAACA
GTATGGAGATTCCTCAAAAAATTAAAAATAGAACTACCATACGATCCAGCCATTCCACTA
CTGGGTATCTATCCAAAGAGCTTGAAGTCAGCAATTCCAAAAGTCCTATGCACCCCAATG
TTCATTGCAGCATTATTTACAATAGCCAAGACATGGAAGCAACCTAAGTGCCCATCAACA
GATGAATGGATAAAGAAGATGTGGTATATATATACAATGGAATACTACTCAGCTG
CAAAACAGAACAAAATCATTCCATTTGCAATAACATGGATGGACCTTGAGGGAATTATG
TTAAGTGAAATAAGCCAGTTAGAGAAGGATAATCTCTGTATGACTCCACTCATATGAG
GAATTTAAAAATGTGGACAAA
GAGAACAGATTAGTGGCTACCAGGGGAAAGGTGGGGTGGGGGGTGGG
CACAAAGGGTGAAGTGGTGCACCTACAACACGAATGACAAA
CATTAATGTACAACTGAA
ATTTCACAAGATTGTAACCTATCATTAACTCAATAAAAAAADAN
>L1_Ec2_III
GNGDNGNCAGCAAAATGGCGGRGTGAGCTGACCCAGGACTCTCTCCCCTCCA
AACTACAACCAAADAATYGGAAHAACTGAATTTCAACCAATAAYYCT
AATACAGAGAYCRTCAGAGACCHACAGCAGCAARAHGAYRGAGGDBRGAGAGGCT
GVAGCCGNCCTCGGAGGAGCTGGAAHGGGGTAAGAGAGAACTTCGCTCCCTCCC
CTAGAGACTGGGATCGCTGCCGCGGGTGAGGGAAGGAGCGGGGGAGGG
GCCDYGCGWCCGGGGGATCATCCAGGACTCCCACHGCCNGTGCAGTGGAAAC
CCGCTRAYDGGGGAAAGCTTYYGYGTGCRGGGACCCCATCAAGCCAGGGCCCYRGGA
RACCAGAGAGCGAGAGCTGATBGGAATCCAGGTCDGCVBDNGAGAGAAA
GTGCCCCTCCTCCCCCAACCCGYGCTG
BVYGCCGCCATCDYG
GCTGAAGGCRGAGGGCTCAGAACGYGHGGC
TCTCVACCCCCATCTAGTGGCGACAGGCTGTAACTGCAACCRAATAMTACCATCATG
YGCAAAAACHGCTCCTCTACCATHCAGCAATTTATAAAAGCTCCAGACCAG
AAGGAAAACAATAAAAACACAGAATTAAGTCCTGAGGACTTGGAAATAGGTAAACTAAGT
GAAAATGAGTTCAGAGTAGCTATCATCAAAAAACTCAATGAGGTAAAGGGAAABATAGAG
AAACAAGTCAAHGAGTTCTGGAGTTACTTCACAAAAGAG
ATTGAAACTATAAAGAAGAATCAATCAGAAATACTAGAGATGAAAAATACAATGGATCAG
ATAAAACAGAATACRGATTCCCTGAATGCCCRTGTAGACACCATAGAGGAGCAAATTAGC
ATAATCGAAGATAGACAGGCTGAATGGCTCCAGACAGAGGAAGAAAGAGAACTAAGRATT
AAAAAVAATGADGAAAATMTCAGAGAAATAGCDGATTCAATGAGGARAWCVAATTTAAGA
ATHATCGGAATHCCTGAGGGHGTGGAAAAGGAAAATGGAGCAGAAAGTGTGCTTAANGAA
ATTATAGAAGAGAACTTCCCAAATCTAGGGATTGAGGGAGAAATGTGTGTGGAGGAAGCT
TTCAGATCTCCTAGATTTGTCAATGTAAAAAGACCTACTGCAAGGCATATAGTAGTAAAA
ATGGCAAAAATGAAWGACAAAGAAAGAATACTCAGGGCAGCAAGACAGAAGAAAATA
ACCTACAAAGGAACTCCTATCAGACTTTCAGCVGATTTCTCTACAGAAACCTTACAAGCT
AGGAGAGAATGGARTGACATATTCAAAACTTTAAAAGATAAAAATCTTCAGCCAAGAATA
CTCTATCCAGCAAAAATATCCTTCAGATATGAGGGAGAAATTAAATCTTTTCCAGACAAA
CAAAAGTTAAGGGAATTTGTAACCAAAAGTCCTCCACTACAAGAAATCCTCAAGAA
GGCTCTCATACCTGAAAAAAGAAAAAAGGGAGAAAGGGGTCACAAA
CCACAGAGTAGGGAGACAAATAGATAGAAC
CAGAATAGGATAGCAAATATTCAACTATAGCATTAGGATAAAGGGAAGGA
AACCACCAAAGCAAAGACGATCTTATCACTCTAACYACAAACTCATAACACGAGTT
GGAATAAGAGATGAAAATAATAATTTAGGAGGGGAAGAGSAAAGGGACTAAATCAGTCTA
GGCCAAGTAAGTAAGAGACCACCAGARAATGGACTATATTATACAC
GAGATTCTAAATACAAACTTCAGGGTAGCCACTAAACTAAAAAACAGAACAGAGVCACAA
AACATAAATAAGGAAAAATCTAAGAAACCCAGCATAAGAAATTGCAGAAGTCAATGGGTA
GGCTAAAACACACAGGAHGAGAAACAAAGGTAATGCAGGAAAACCAGATAAYG
AGCVACAGAATGACAGCATTAAGCCCHCATGCATCAATAATCACCCTCAATGTAAACGGA
TTGAACTCTCCAATAAAAAGACACAGAGTGGCAAAATGGATTAAAGAACAAGATCCAACA
ATTTGTTGCCTCCAGGAAACACACCTCAGCCCCAAGGACAAACACAGGCTCAGAGTGAAG
GGGTGGAAGACAATACTTCAAGCTAATAGCAARCAAAAGAAAGCAGGTGTYRCAATACTT
ATATCAGACAAAACAGATTTCAAAATAAGGCAGGTAAAGAGAGACACAGAGGGACAATAT
ATAATGATCAAAGGGACACTTCATCAAGAAGAAATAAYGCTTATAAATATCTATGCACCC
AACACAGGAGCACCAAAGTTCATAAAGCAACTATTAACAGACCTAAAGGAAGATGTTAAA
AACAACACAATAATAGTAGGGGACCTCAACACCCCACTCACATCAATGGACAGATCATCC
AGACAGAAAATCAACAAGGAAATAGTGGAGCTAAABGAAAADCTAAAACAATTGGACTTA
ATAGACATATATAGAACACTTCATCCAAAAACAGCAGAATACACATTCTTCTCAAGTGCG
CATGGAACATTCTCAAGGATAGACCATATGTTGGGAAACAAGGCAAGCCTCTACAAATTT
AAAAAAATTGAAATAATAACAAGCATCTTCTCCGATCATAATGCTATAAGGCTAGAAATT
AATTACAAGAAAAAAGCTGAGAAAGGCACAAGGATGTGGAGACTAAACAATATGCTATTG
AACAAGCAATGGATCATTGAAGAAATTAAAGAAGAAATHAAAAAATACCTGGAGACAAAT
GAAAATGATAACATGCCATACCAACTCATATGGGATACAGCAAAAGCTGTATTAAGAGGA
AAATTCATCGCAATACAGACACATCTTAACAAACAAGAAAAATCCCAAATAAGCAATCTT
AAACTACACCTAACBGAATTAGAGAAAGAAGAACAAACAAAGCCCAAAGTCAGCAGAAGG
AGAGAAATAATAAAAATCAGAGCAGAAATAAATGCTATTGAAACRAAAAAGGCVGTAGAA
AGGATCAATGAAACAAAGAGCTGGTTCTTTGAGAAGATAAATAAAATTGACAAACCCCTA
GCCAGACTTACAAAGAAAAAAAGGGAGAAAGCTCAAATAAACAAAATCAGAAATGAAAGA
GGAGAAATAACAACAGACTCCGCAGAARTACAATGGATTATAAGAGAATACTACGAAAAA
CTATATGCCAACAAAATGGATAACCTAGAGGAAATGGATAAATTCTTGGACTCCTACAAT
CTCCCAAAGCTCACTCAAGAAGAAGCAGACAATTTGAACAGACCAATCACAAGGAAAGAG
ATTGAAACAGCAATCAAAAACATCCCAAAGAATAAAACCCCAGGACCAGATGGCTTTCCT
GGGGAATTCTACCAAACTTTCAGAGAGGATTTAATACCTATCCTTTTCAAGCTATTCCAA
AAAATTAGGGAGGATGGAACACTTCCTAACACATTCTACGAGGCCAACATCACGCTGATA
CCAAAGCCTGACAAGGACASCACGAAAAAAGAGAACTACAGGCCAATATCGCTGATGAAC
ATAGATGCAAAAATTCTAAACAAAATTTTGGCAACCAGAATTCAGCAATTCATCAAAAGG
ATCATACATCATGATCAAGTGGGATTCATACCAGGGACACAGGGATGGTTCAACATCCGC
AAATCAATCAACGTGATACACCACATCAACAAACTGAGGAATAAAAACCACATGATCATC
TCAATAGATGCAGAGAAAGCATTTGACAAGATCCAACAGCCATTTATGATAAAAACTCTG
AACAAAATGGGCATAGAAGGGAACTACCTCAACATAATAAAGGCCATATATGACAAACCC
ACAGCCAACATCATACTCAATGGGCAAAAACTGAGCGCCATCCCCCTGAAAACAGGAANG
AGACAAGGATGCCCTCTATCACCACTCTTATTTAACATAGTACTGGAGGTCCTGGCCAGA
GCAATCAGGCAAGAAAAAGGAATAAAAGGAATCCAAATAGGGAGGGAAGAAGTGAAACTC
TCRCTGTTTGCAGAYGACATGATCTTATATATAGAAAACCCCAAAGAATCCATTGGAAAA
CTTTTAGAAGTAATCAACAACTACAGCAAAGTTGCAGGGTATAAAATCAATTTGCATAAA
TCAGTAGCATTTCTATATTCTAATAACRAACTAACAGAAAAAGAACTCAAGAACACAATA
CCATTCACAATCVCTACAAAAAGAATAAAATACCTCRGGGTGAATTTAACTAAGGAAGTG
AAAGACCTATACAATGAAAATTACAAGGCCTTTCTGAAAGAAHTGGATGABGACATAAAG
AGATGGAAAGACATTCCATGTACATGGATTGGAAGAATAAACATAGTTAAAATGTCCATT
CTACCTAAAGCAATCTACAGATTCAATGCTATCCCAATCAGAATCCCAATGACATTCTTT
ACAGAATTAGAACAAAGAATCCTAAAATTCATATGGGGCAACAAAAGACCCCGAATTGCT
AAAGCAATCCTGAGAAAAAAGAACAAAACNGGAGGCATCACAATCCCTGACTTCAAAACA
TACTACAAAGCTACAGTAATCAAAACAGCATGGTACTGGTACAAAAACAGGTGCACAGAT
CAATGGAACAGAATTGAAAGCCCAGAAATAAAACCACACATCTATGGACAGCTTATCTTT
GACAAAGGAGCTGAGGGCATACAATGGAGAAAAGAAAGTCTTTTCAACAAATGGTGCTGG
GAAAACTGGAAAGCCACATGTAAAAGAATGAAAATTGACCATTCTTTCTCACCATTCACC
AAAATAAACTCAAAATGGATCAAAGACCTAAAGGTGAGACCTGAAACCATAAGGCTTCTA
GAAGAAAATGTAGGCAGTACACTCTTTGACATCAGTATTAAAAGGATCTTTTCVGACACC
ATGTCTTCTCAGAGAAGGGAAACAATAGAAAGAATAAACAAATGGGACTTCATCAGACTA
AAGAGCTTCTTCAAGGCAAATGAAAACAGGATTGAAACAAAAAAACAACCCACTAACTGG
GAAAAAATATTTGCAAGTCATAYATCTGACAAAGGCTTAATATCCATAATATATAAAGAA
CTCACACAACTCAACAACAAAAAATCAAACAACCCGATCAAAAAATGGGCTGGAGACATG
AACAGACATTTCTCCAAAGAAGATATAYGGATGGCCAATAGGCACATGAAAAGATGTTCA
TCATCGCTGATCATCAGGGAAATGCAAATCAAAACTACACTAAGATATCACCTTACACCC
ATTAGAATGACAAAAATATCTAAAACTAATAGTAACAAATGTTGGAGAGGTTGTGGAGAA
AAAGGAACCCTCATACACTGCTGGTGGGAATGCAAACTGGTGCAGCCACTATGGAAAACA
GTATGGAGATTCCTCAAAAAATTAAAAATAGAACTACCATACGACCCAGCTATCCCACTA
CTGGGTATCTATCCAAAGAGCTTGAAGTCAGCAATTCCAAAAGTCCTATGCACCCCAATG
TTYATTGCAGCATTATTTACAATAGCCAAGACGTGGAAGCAACCTAAGTGCCCATCAACA
GATGATTGGATAAAGAAGATGTGGTATATATATACAATGGAATACTACTCAGCCR
TAAAAVAGAACAAAATCGTCCCATTTGCAACAACATGGATGGACCTTGAGGGAATTATG
TTAAGTGAAATAAGCCAGWTAGAGAAGGACAATCTCTGTATGACTCCACTCATATGAG
GAATTTAAAAATGTAGACAAA
GAGAACAGATTAGTGGCTACCAGGGGAAAGVTGGGGTGGGGGGTGGG
CACAAAGGGTGAAGGGGTGCACCTACAACACGACTGACAAA
CAATAATGTACAACTGAA
ATTTCACAAGATTGTAACCTATCATTAACTCAATAAAAATAAAAAAAAAAAAAAAAA
>L1_Ec2_IV
GGNGTGACGTCAGCAACATGGCGGCGTGAGCTCACCCGGGACTCTCTCCCCTCCA
AATTACAACCAAAAAGAGCAACTGCTTTCCAACCAAAAAAAAAAATCCT
AATAACAGAAATCGTCAGAGACCCACAGCAGCCAAACGACGGAAGGCGGAGAGGCT
GGAGCCGCCCTCGGAGGAGCTGGAACGGGGTAGGAGAGAACTTCGCTCCCTCCC
CTAGAGACTGGGATCGCTGCCGCGGGTGCGGGAAGGAGCNGGGGAGGG
GCCGCGHVTCCGGGGATCGTCCAGGACTCCCACCGCCNGTGCAGCGGAAAC
CCTCTAACGGGGGAAAGCTTTCNCGTGGGGGAACCCCAGCAAGCCAGGGCCCCGGGA
GACCAGAAAGCGAGAGCTGATCCAATCCAGGTCNGHGTGAGTGAAA
GTGCCCCTCCTCCCCCAACCCACGCTG
BGCGCCGCCATCGTG
GCTGAAGGCNGAGGGCTCAGAACACAHGGC
TCTCGACCCCCATCTAGTGGCGACAGGCTGTAACTGCADCCVAATAATAGCATCATG
CGCAAAAACCGCTCCTCTACCATCCAGCAATTTATAAAAGCTCCAGTCCAA
AAGGAAAACAATAAAAATACAGAAGTAGGTCCTGAGGGCTTGGAAATGGGTAAACTAAGT
GAAGATGAGTTCAAAATAGCTATCCTCAAAATATTCAATGAGGTAAAGGGAAATATAGAG
AAACAAGTCAACGAGTTCTGGAGTTACTTCACAAAAGAG
ATTGAAATTATAAAGAAGAATCAATTAGAAATACTAGAGATGAAAAATACAATGGATCAG
ATAAAACAGAATACGGATTCCCTGAATGCCCGTGTAGACACCATAGAGGAGCAAATTAGC
ATAATCGAAGATAGACAGGCTGAATGGCTCCAGACAGAGGAAGAAAGAGAACTAAGAATT
HAAAAAACTGAAGAAAATCTCAGAGAAATAGCTGACTCAATGAGAAAATGCAACTTAAGA
ATCATCGGAATTCCTGAGGGCGTGGAAAAGGAAAATGGAGCAGAAAGTGTGCTCAACGAA
ATAATAGAAGAGAACTTCCCAAATCTAGGGATTGAGAGAGAAATGTGTGTGGAGGAAGCT
TTCAGATCTCCTAGATTTGTCAATGTAAAAAGACCTACTGCAAGGCACATAGTAGTAAAA
ATGGCAAAAATGAAGGACAAAGAAAGAATACTCAGGGCAGCAAGGCAGAAGAAAATA
ACCTACAAAGGAACCCCCATCAGACTTTCAGCGGATTTCTCTACAGAAACCTTACAAGCT
AGGAGAGATTGGAGTGACATATTCAAAACTTTAAAGGATAAAAATCTTCAGCCAAGAATA
CTCTATCCAGCAAAAATATCCTTCAGATATGAGGGAGAAATTAAATCTTTTCCAGACAAA
CAAAAGCTAAGGGACTTCGTAGTCACAMGACCTCCACTACAAGAAATCCTCAAGAA
GGCTCTCATACCTGAAAAAAGAAAAAAAGGGAGTAAGGGGTCACAAA
ACACAGAGTAGGGAGACAAATAGATAGAAT
CTGAATAGGATAGCAAATATTCAACTATAGCATTAGGATAAAGGGAAGGA
AATCACCAAAGCAAAGACAATCTTATCACTCTAACCACAAACTCACAACACAAGTT
GGAATAAGAGATGAAAATAATAATTTAGGAGGGGAGGAGGAAAGGGACTGAAACAGTCTA
GGCTAAGGAAGTAAGAGACCACCAGAAAATGGACTATGTTATACAC
GAGATTCTGAATACAAACTTCAGGGTAGCCACTAAACTAAAAAACAGAACAGAGACACAA
AACATAAATAAGGAAAAATCTAAGAAACCCAGCATAAGAAATTGCAGAAGTCAATGGGTA
GGCTAAAACACACAGGACGAGAAACAAAGGAAACACAGGAAAACCGGAAAATG
AGCAACAGAATGACAGCATTAAGCCCTCATGCATCAATACTCACCCTCAATGTAAACGGA
TTGAACTCTCCAATAAAAAGACACAGAGTGGCAAAATGGATTAAAGAACAAGATCCAACA
ATTTGTTGCCTCCAGGAAACACACCTCAGCTCCAAGGACAAACACAGGCTCAGAGTGAAG
GGGTGGAAGACAATACTCCAAGCTAATAGCAAACAAAAGAAAGCAGGTGTCACAATACTT
ATATCAGACAAAACAGACTTCAAGATAAGGCAGGTAAAGAGAGACATAGAGGGCCAATAT
ATAATGATCAAAGGGACACTTCATCAAGAAGAAATAACGCTTATAAATATCTATGCACCC
AACACAGGAGCACCAAAGTTCATAAAGCAACTATTAACAAACCTAAAAGAAGATATCAAA
AATAACACAATAATAGTAGGGGACCTCAACACCCCACTCACATCAATGGACAGATCATCC
AGACAGAAAATCAACAAAGAAACAGTGGAGCTAAACGAAAAGCTAAAACAGTTGGACTTA
ATAGACATATATAGAACACTCCATCCAAAAACAGCAGAATACACATTCTTCTCAAGCACG
CATGGAACATTCTCAAGGATAGACCATATGTTGGGAAACAAGGCAAGCCTCTACAAATTT
AAAAAAATTGAAATAATAACAAGCATCTTCTCCGATCATAATGCTATAAAGCTAGAAATT
AATTACAAGAAAAAAGCTGAGAAAGGCACAAGGATGTGGAGACTAAACAATATGCTATTG
AACAAGCAATGGATCATTGAAGAAATTAAAGAAGAAATCAAAAAATACCTGGAGACAAAT
GAAAATGATAACATGCCATACCAACTCATATGGGATGCAGCAAAAGCTGTATTAAGAGGA
AAATTCATCGCAATTCAGGCACATCTTAACAAACAAGAAAAATCCCAAATCAGCAATCTT
AAACTACACCTAACTGAATTAGAGAAAGAAGAACAAACAAAGCCCAAAGTCAGCAGAAGG
AGAGAAATAATAAAAATCAGAGCAGAAATAAATGCTATTGAAACAAAAAAGGCAGTAGAA
AGGATCAATGAAACAAAGAGCTGGTTCTTTGAGAAGATAAATAAAATTGACAAACCCCTA
GCCAGACTTACAAAGAAAAAAAGAGAGAAAGCTCAAATAAACAAAATCAGAAATGAAAGA
GGAGAAATAACAACAGACTCCGCAGAAATACAACGGATTATAAGAGAATACTABGAAAAA
CTATATGCCAGCAAAATGGATAACCTAGAGGAAATGGATAAATTCTTGGACTCCTACAAT
CTCCCAAAGCTCACTCAAGAAGAAGCAGACAATTTGAACAGACCAATCACAAGGAAAGAG
ATTGAAACAGCHATCAAAAGCATCCCAAAGAATAAAACCCCAGGACCAGATGGCTTTCCT
GGGGAATTCTACCAAACTTTCAGAGAGGATTTAATACCTATCCTTTTCAAGCTATTCCAA
AAAATTAGGGAGGATGGAACACTTCCTAACACATTCTACGAGGCCAACATCACGCTGATA
CCAAAGCCTGACAAGGACAGCACGAAAAAGGAGAACTACAGGCCAATATCGCTGATGAAC
ATAGATGCAAAAATTCTCAACAAAATTTTGGCAACCHGAATTCAGCAATTCATCAAAAGG
ATCATACATCATGATCAAGTGGGATTCATACCAGGGACACAGGGATGGTTCAACATCCGC
AAATCAATCAACGTGATACACCACATCAACAAACTGAGGAATAAAAACCACATGATCATC
TCAATAGATGCAGAGAAAGCATTTGACAAGATCCAACAGCCATTTATGATAAAAACTCTG
AACAAAATGGGGATAGAAGGGAACTACCTCAACATAATAAAGGCCATATATGACAAACCC
ACAGCCAACATCATACTCAATGGGCAAAAACTGAGCGCCATCCCCCTGAGAACAGGAACG
AGACAAGGATGCCCTCTATCACCACTCTTATTTAACATAGTACTGGAGGTCCTGGCCAGA
GCAATCAGGCAAGAAAAAGGAATAAAAGGAATCCAAATAGGGAGGGAAGAAGTGAAACTC
TCGCTGTTTGCAGACGACATGATCTTATATATAGAAAACCCCAAAGAATCCATTGGAAAA
CTTTTAGAAGTAATCAACAACTACAGCAAAGTTGCAGGGTATAAAATCAATTTACATAAA
TCAGTAGCATTTCTATACTCTAATAACGAACTAACAGAAAAAGAACTCAAGAACACAATA
CCATTCACAATCGCAACAAAAAGAATAAAATACCTCDGGGTGAATTTAACTAAGGAAGTG
AAAGACCTATACAATGAAAATTACAAGGCTTTTCTGAAAGAAATGGATGACGACATAAAG
AGATGGAAAGACATTCCATGCACATGGATTGGAAGAATAAACATAGTTAAAATGTCCATT
CTACCTAAAGCAATCTACAGATTCAACGCCATCCCAATCAGAATCCCAATGACATTCTTT
ACAGAAATAGAACAAAGAATCCTAAAATTCATATGGGGCAACAAAAGACCCCGAATTGCT
AAAGCAATCCTGAGAAAAAAGAACACAGCTGGAGGCATCACAATCCCTGACTTCAAAACA
TACTACAAAGCTACAGTAATCAAAACAGCATGGTACTGGTACAAAAACAGGTGCACAGAT
CAATGGAACAGAATTGAAAGCCCAGAAATAAAACCACACATCTATGGACAGCTAATCTTT
GACAAAGGAGCTGAGGGCATACAATGGAGAAAAGAAAGTCTTTTCAACAAATGGTGCTGG
GAAAACTGGAAAGCCACATGTAAAAGAATGAAAATTGACCATTCTTTTTCACCATTCACC
AAAATAAACTCAAAATGGATCAAAGACCTAAAGCTGAGACCTGAAACCATAAGGCTTCTA
GAAGAAAATGTAGGCAGTACACTCTTTGACATCAGTATTAAAAGGATCTTTTCGGACACC
ATGTCTTCTCAGACAAGGGAAACAATAGAAAGAATAAACAAATGGGACTTCATCAGACTA
AAGAGCTTCTTCAAGGCAAAGGAAAACAGGATTGAAACAAAAAAACAACCCACTAACTGG
GAAAAAATATTTGCAAGTAATACATCCGACAAAGGCTTAATATCCATAATATATAAAGAA
CTCACACAACTCAACAACAAAAAATTAAACAACCCGATCAAAAAATGGGCAGGAGACATG
AACAGACATTTCTCCAAAGAAGATATACDGATGGCCAATAGGCACATGAAAAGATGTTCA
TCATCGCTGATCATCAGGGAAATGCAAATCAAAACTACACTAAGATATCACCTTACACCC
ATTAGAATGACAAAAATAACTAAAACAAATAGTAACAAATGTTGGAGAGGTTGTGGAGAA
AAAGGAACCCTCATACACTGCTGGTGGGAATGCAAACTGGTGCAGCCACTATGGAAAACA
GTATGGAGATTCCTCAAAAAATTAAAAATAGAACTACCATATGATCCAGCTATCCCACTA
CTGGGTATCTATCCAAAGAGCTTGAAGTCAGCAATTCCAAAAGTCCTATGCACCCCAATG
TTYATTGCAGCATTATTTACAATAGCCAAGACGTGGAAGCAACCTAAGTGCCCATCAACA
GATGATTGGATAAAGAAGATGTGGTATATATACAATGGAATACTACTCAGCCA
TAAAAAAGAACAAAATCGTCCCATTTGCAACAACATGGATGGACCTTGAGGGAATTATG
TTAAGTGAAATAAGCCAGATAGAGAAGGACAATCTCTGTATGACTCCACTCATATGAG
GAATTTAAACHTGTGGACAAA
GAGAACAGATTAGTGGCTACCAGGGGAAAGGNGGGGTGGGGGGTGGG
CACAAAGGGTGAAGGGGTGCACCTACAACACGACTGACAGA
CAATAATGTACAACTGAA
ATTTCACAAGATTGTAACCTATCATTAACTCAATAAAAAATATTTAAAAAAAAA
>L1_Ec2_V
GGGAGTGACGTCAGCGACATGGHGGAGTGAGCTCACCCGGGACTCTCTCCCCTCCA
AATTACAACCAAAAGGAGCAACTGCTTTCCAACCAAAAAATCCT
AATAVCACAGAAATCGTCAGAGACCCACAGCAGCCAAACGACGGAGGGCGGAGAGGCT
GGAGCCNCCCTCGGAGGAGCTGGAACGGGGTAAGAGAGAACTTCGCTCCCTCCC
CTAGAGACTGGGATCGCTGCCGHGGGTGAGGGAAGGAGCAGGGGAGGG
GCCACGCATCCGCGGGATCATCCAGGACTCCCACHGCCCGTGCAGNGGAAAC
CCTCTAAYGGGGGAAAGCTTTCGCGTGGGGGGACCCCATCAAGCCAGGGCCCCAGGA
AACCAGAGAGCGAGAGCTGATCNGAATCCAGGTCTGCGNGNGAGAGAAA
GTGCCCCTCCTCCCCCAACCCGCGCTG
TGCGCTGCCATCGCA
GCTGAAGGCGGAGGGCTCAGAACGCGCDGC
TCTCGACCCCCATCTAGTGGCGACAGGCTGTAACTGCAACCGAATAATAGCATTATG
HGCAAAAACCGCTCCTCTACCATCCAGCAATTTATAAAAGCTCCAGACCAA
AAGGAAAACAATAAAAACACAGAATTATGTCCTGAGGACTTGGAAATAGGTAAACTAAGT
GACAATGAATTCAGAATAGCTATCATCAAAAAACTCAATGAGGTAAAGGGAAATATAGAG
AAACAAGTCAACGAGTTCTGGAGTTACTTCACAAAAGAG
ATTGAAACTATAAAGAAGAATCAATCAGAAATACTAGAGATGAAAAATACAATGGATCAG
ATAAAACAGAATACGGATTCCCTGAATGCCCRTGTAGACACCATAGAGGAGCAAATTAGC
ATAATCGAAGATAGACAGGCTGAATGGCTCCAGACAGAGGAAGAAAGAGAACTAAGAATT
AAAAAAACTGAAGAAAATCTCHGAGAAATAGCTGACTCAATGAGAAAATGCAACTTAAGA
ATCATCGGAATTCCTGAGGGCGTGGAAAAGGAAAATGGAGCAGAAAGTGTGCTCAACGAA
ATAATAGAAGAGAACTTCCCAAATCTAGGGATTGAGAGAGAAATGTGTGTGGAGGAAGCT
TTCAGATCTCCTAGATTTGTCAATGTAAAAAGACCTACTGCAAGGCATATAGTAGTAAAA
ATGGCAAAAATGAATGACAAAGAAAGAATACTCAGGGCAGCAAGGCAGAAGAAAATA
ACCTACAAAGGAACCCCTATCAGACTTTCAGCGGATTTCTCTACAGAAACCTTACAAGCT
AGGAGAGATTGGAATGACATATTCAAAACTTTAAAGGATAAAAATCTTCAGCCAAGAATA
CTCTATCCAGCAAAAATATCCTTCAGATATGAGGGAGAAATTAAATCTTTTCCAGACAAA
CAAAAGCTAAGGGACTTTGTAGCCACAAGACCTCCACTACAAGAAATCCTCAAGAA
GGCTCTCATACCTGAAAAAAGAAAAAAAGGGAGAAAGGGGTCACAAA
ACACAGAGTAGGGAGACAAATAGATAGAAT
CAGAATAGGATAGCAAATATTCAACTATAGCATTAGGATAAAGGGAAGGA
AATCACCAAAGCAAAGACAATCTTATCACTCTAACCACAAACTCACAACACAAGTT
GGAATAAGAGATGAAAATAATAATTTAGGAGGGGAGGAGGAAAGGGACTGAATCAGTCTA
GGCTAAGGAAGTAAGAGACCACCAGAAAATGGACTATGTTATACAC
GAGATTCTGAATACAAACTTCAGGGTAGCCACTAAACTAAAAAACAGAACAGAGACACAA
AACATAAATAAGGAAAAATCTAAGAAACCCAGCATAAGAAATTGCAGAAGTCAATGGGTA
GGCTAAAACACACAGGATGAGAAACAAAGGAAATGCAGGAAAACCAGAAAACG
AGCGACAGAATGACAGCATTAAGCCCTCATGCATCAATAATCACCCTCAATGTAAACGGA
TTGAACTCTCCAATAAAAAGACACAGAGTGGCAAVATGGATTAAAGAACAAGATCCAACA
ATTTGTTGCCTCCAGGAAACACACCTCAGCTCCAAGGACAAACACAGGCTCAGAGTGAAG
GGGTGGAAGACAATACTCCAAGCTAATAGCAAACAAAAGAAAGCAGGTGTCGCAATACTT
ATATCAGACAAAACAGATTTCAAGATAAGGCAGGTAAAGAGAGACATAGAGGGCCAATAT
ATAATGATCAAAGGGACACTTCATCAAGAAGAAATAACGCTTATAAATATCTATGCACCC
AACACAGGAGCACCAAAGTTCATAAAGCAACTATTAACAAACCTAAAAGAAGATATCAAA
AATAACACAATAATAGTAGGGGACCTCAACACCCCACTCACATCAATGGACAGATCATCC
AGACAGAAAATCAACAAGGAAACAGTGGAGCTAAATGAAAAGCTAAAACAGTTGGACTTA
ATAGACATATATAGAACACTTCATCCAAAAACAGCAGAATACACATTCTTCTCAAGCGCD
CATGGAACATTCTCAAGGATAGACCATATGTTGGGAAACAAGGCAAGCCTCTACAAATTT
AAAAAAATTGAAATAATAACAAGCATCTTCTCTGATCATAATGCTATAAAGCTAGAAATT
AATTACAAGAAAAAAGCTGAGAAAGGCACAAAGATGTGGAGACTAAACAATATGCTATTG
AACAAGCAATGGATCATTGAAGAAATTAAAGAAGAAATCAAAAAATACCTGGAGACAAAT
GAAAATGATAACATGCCATACCAACTCATATGGGATACAGCAAAAGCTGTATTAAGAGGA
AAATTCATCGCAATACAGGCACATCTTAACAAACAAGAAAAATCCCAAATAAGCAATCTT
AAACTACACCTAACTGAATTAGAGAAAGAAGAACAAACAAAGCCCAAAGTCAGCAGAAGG
AGAGAAATAATAAAAATCAGAGCAGAAATAAATGCTATTGAAACAAAAAAGGCAGTAGAA
AGGATCAATGAAACAAAGAGCTGGTTCTTTGAGAAGATAAATAAAATTGACAAACCCCTA
GCCAGACTTACAAAGAAAAAAAGAGAGAAAGCTCAAATAAACAAAATCAGAAATGAAAGA
GGAGAAATAACAACAGACTCCGCAGAAATACAACGGATTATAAGAGAATACTATGAAAAA
CTATATGCCAACAAAATGGATAACCTAGAGGAAATGGATAAATTCTTGGACTCCTACAAT
CTCCCAAAGCTTAGTCAAGAAGAAGCAGACAATTTGAACAGACCAATCACAAGGAAAGAG
ATTGAAACAGCAATCAAAAGCATCCCAAAGAATAAAACCCCAGGACCAGATGGCTTTCCT
GGGGAATTCTACCAAACTTTCAGAGAGGATTTAATACCTATCCTTTTCAAGCTATTCCAA
AAAATTAGGGAGGATGGAACACTTCCTAACACATTCTACGAGGCCAACATCACGCTGATA
CCAAAGCCTGACAAGGACAGCACGAAAAAGGAGAACTACAGGCCAATATCGCTGATGAAC
ATAGATGCAAAAATTCTCAACAAAATTTTGGCAACCCGAATTCAGCAATTCATCAAAAGG
ATCATACATCATGATCAAGTGGGATTCATACCAGGGACACAGGGATGGTTCAACATCCGC
AAATCAATCAACGTGATACACCACATCAACAAACTGAGGAATAAAAACCACATGATCATC
TCAATAGATGCAGAGAAAGCATTTGACAAGATCCAACAGCCATTTATGATAAAAACTCTG
AACAAAATGGGGATAGAAGGGAACTACCTCAACATAATAAAGGCCATATATGACAAACCC
ACAGCCAACATCATACTCAATGGGCAAAAACTGAGTGCCATCCCCCTGAAAACAGGAACG
AGACAAGGATGCCCTCTATCACCACTCTTATTTAACATAGTACTGGAGGTTTTGGCCAGA
GCAATTAGGCAAGAAAAAGGAATAAAAGGAATCCAAATAGGGAGGGAAGAAGTGAAACTC
TCGCTGTTTGCAGANGACATGATCTTATATATAGAAAACCCCAAAGAATCCATTGGAAAA
CTTTTAGAAGTAATCAACAACTACAGCAAAGTTGCAGGGTATAAAATCAATTTACATAAA
TCAGTAGCATTTCTATACTCTAATAABGAACTAACAGAAAAAGAACTCAAGAACACAATA
CCATTCACAATCGCAACAAAAAGAATAAAATACCTCGGGGTGAATTTAACTAAGGAAGTG
AAAGACCTATACAATGAAAATTACAAGGCTTTTCTGAAAGAAATGGATGACGACATAAAG
AGATGGAAAGACATTCCATGTACATGGATTGGAAGAATAAACATAGTTAAAATGTCCATT
CTACCTAAAGCAATCTACAGATTCAATGCCATCCCAATCAGAATCCCAATGACATTCTTT
ACAGAAATAGAACAAAGAATCCTAAAATTCATATGGGGCAACAAAAGACCCCGAATTGCT
AAAGCAATCCTGAGAAAAAAGAACAAAGCTGGAGGCATCACAATCCCTGACTTCAAAACA
TACTACAAAGCTACAGTAATCAAAACAGCATGGTACTGGTACAAAAACAGGTGCACAGAT
CAATGGAACAGAATTGAAAGCCCAGAAATAAAACCACACATCTATGGACAGCTAATCTTC
GACAAAGGAGCTGAGGGCATACAATGGAGAAAAGAAAGTCTTTTCAACAAATGGTGCTGG
GAAAACTGGAAAGCCACATGTAAAAGAATGAAAATTGACCATTCTTTTTCACCATTCACC
AAAATAAACTCAAAATGGATCAAAGACCTAAAGGTGAGACCTGAAACCATAAGGCTTCTA
GAAGAAAATGTAGGCAGTACACTCTTTGACATCAGTATTAAAAGGATCTTTTCGGACACC
ATGTCTTCTCAGACAAGGGAAACAATAGAAAGAATAAACAAATGGGACTTCATCAGACTA
AAGAGCTTCTTCAAGGCAAAGGAAAACAGGATTGAAACAAAAAAACAACCCACTAACTGG
GAAAAAATATTTGCAAGTCATACATCTGACAAAGGGTTAATATCCATAATATATAAAGAA
CTCACACAACTCAACAACAAAAAATCAAACAACCCGATCAAAAAATGGGCAGGAGACATG
AACAGACATTTCTCCAAAGAAGATATACGGATGGCCAATAGGCACATGAAAAGATGTTCA
TCATCGCTGATCATCAGGGAAATGCAAATCAAAACTACACTAAGATATCACCTTACACCC
ATTAGAATGACAAAAATAACTAAAACAAATAGTAACAAATGTTGGAGAGGTTGTGGAGAA
AAAGGAACCCTCATACACTGCTGGTGGGAATGCAAACTGGTGCAGCCACTATGGAAAACA
GTATGGAGATTCCTCAAAAAATTAAAAATAGAACTACCATACGATCCAGCTATCCCACTA
CTGGGTATCTATCCAAAGAGCTTGAAGTCAGCAATTCCAAAAGTCCCATGCACCCCAATG
TTCATTGCAGCATTATTTACAATAGCCAAGACGTGGAAGCAACCTAAGTGCCCATCAACA
GATGATTGGATAAAGAAGATGTGGTATATATATACAATGGAATACTACTCAGCCA
TAAAAAAGAACAAAATCGTCCCATTTGCAACAACATGGATGGACCTTGAGGGAATTATG
TTAAGTGAAATAAGCCAGATAGAGAAGGACAATCTCTGTATGACTCCACTCATATGAG
GAATTTAAAAATGTAGACAAA
GAGAACAGATTAGTGGCTACCAGGGGAAAGGTGGGGTGGGGGGTGGG
CACAAAGGGTGAAGGGGTGCACCTACAACACGACTGACAAA
CAATAATGTACAACTGAA
ATTTCACAAGATTGTAACCTATCATTAACTCAATAAAAATTAAADTAAAAAAAAANNNA
>L1_Ec2_VI
GNGGAGTGACGTCAGCATCATGGCVGAGTGAGCTTGCCCAGGACTCTCTCCCCTCCA
ACATACAACAAAAAGGAGCAACCATATTCCAACARAAAATATCCT
AATAGCACAGGAATCCTCAGAGANCCACAGCAGCCAAACGACAGAGGGCAGAGAGGCT
GGAGCCCCCCTCGGAGGAGCTGGAACNGGGTAAGAGAGAACTTCDCTCCCTCCC
CTAAAGACTGGGATCNCTGCCVCGGGAGGCTCCATGAGGGAAGGAGTNGGGGAGGG
GTCNCGCATCCGBAGGATCACCCAGGACTCCCTAGGGCCCTTGCAGCCTAGAGGGAAGC
CCTCTAATGGGGCGAAAGCTTTCGCGTGGGGTGACCTCATCAAGCCAAGACCCCAGGA
GACCAGATAGCGAGAGCTGATCGGGAAACCNGGGHCTGCNCGCAAGAGAAA
GTGCCCCCCCCCCCAACCCGCDCTG
TGCNVCGCCATCTBG
GCTGAAGGCAGAGGGCTCAGAATATGCGGC
TCTCGACCCCCATCTAGTGGCGAHAGGCTGTAACTGCAACCRAATAATATCACAATG
GGNAAAANCCGTHCTTCHAGCATCAAGCAGTTCATVAAADCTCCAGACCAG
AGGGAAAACAATAAANACCCAGAATTATGTCCTGAGGACTCAGAAATAAGTAAACTAAAT
GACAATGAATTCAGAATAGCTATCATCAAAAAACTCAATGAGGTAAAAGANAATATAGAG
AAACAATTCAABGAGTTCDGGAGCTACTTCACAAAAGAG
ATTGAAACTATAAAGAAGAATCAATCAGAAATACTAGAGATGAAAAATACAATGGAAGAG
ATAAAACAAAATACGGATTCCCTGAATGCYCGTGTGGACACCATAGAGGAGCAAATCAGC
ATAATCGAAGATAGACATGTTGAATGGCTCCAGACAGAGGAGGAGAGAGAACTAAGACTA
AAAAGAAATGAAGAAAATCTCCGAGAAATANCHGACTCAATGAGGAAATGCAACATAAGA
ATTATAGGTATCCAAGAAGGTGAAGAGAAGGAGAATGGAGCAGAAAGCATGCTCAAAGAA
ATAATAGCAGAGAACTTCCCAAATCTAGGGAATGAGAGAGAAATGTGTGTGGAGGAAGCT
TTCAGATCTCCTAGATTTGTCAATGTAAAAAGACCTACTGCAAGGCATATAGTAGTAAAA
CTGGCAAAAATGAATGACAAAGAAAGAATACTCAGGGCAGCAAGGCAGAAGAAAATA
ACCTACAAAGGAACCCCTATCAGACTTTCAGCAGATTTCTCTGCAGAAACCTTACAAGCT
AGGAGAGAHTGGAATGACATATTCAAAACTTTAAAAGATAAAAATCTTCAGCCAAGAATA
CTCTATCCAGCAAAAATATCCTTCAGATATGAGGGAGAAATTAAATCTTTCCCAGACAAA
CAAAAGCTAAGGGACTTCGTAGCCANGAGACCCCCCCCBACAAGAAATCCTCAAGAA
GGCCCTCATACCTGAAAAAAAGAAAAAAAGGGAGAAAGGGGTCACAAA
ACACAGAGTAAGGTAGACAGATAGATAGAAT
CAGAATAGGATAGCAAATATTCAACTATAGCATTAGGATAAAGGGAAGGA
AAACACCAAAAACAAAGACAATCTTGTCACTTTAACCACAAACTCACAACACAAGTT
GGAATAAGATATGAAAATAATAACTTAGGAGGGGAGGAGGAAAGGGACTGAATCAGTTTA
GACTAAGGAAATAAGAGGCCATCAGAAAATGGACTATGTTATGCAC
GAGATTCTGAATACAAACTTCAGGGTAGCCACTAAACTAAAAAGCAGAACAGAGACACAA
AAAATAAATAAGGAAAAAACTAAGAAACACAGCATAAGAAACTGCAGAAGTCAATGGGTA
GACCAAAACACACAGGACGAGAAACAAAGGAAATGCAGGAAAACCAGAAAACG
AGTGACAGAATGACAGCATTAAGCCCTCATACATCAATAATCACCCTCAATGTAAACGGA
TTGAACTCTCCAATAAAAAGACACAGAGTGGCAAGATGGATTAAAGAACAAGATCCAACA
ATTTGTTGCCTCCAGGAAACACACCTCAGCTCCAATGACAAATACAGGCTCAGAGTGAAG
GGGTGGAAGACGATACTCCAAGCTAATGGCAAACAAAAGAAAGCAGGTGTCACAATACTT
ATATCAGACAAAGTAGATTTCAAGATAAGGCAGGTAAAGAGAGACAAAGAGGGGCAATAT
ATAATGATCAAAGGGACACTACATCAAGAAGAAATAANGCTTATAAATATCTATGCACCC
AACACAGGAGCACCAAAGTTCATAAAGCAACTATTAACAAACCTAAAAGAAGATATCAAA
AATAACACAATAATAGTAGGGGACCTCAACACCCCACTCACATCATTGGACAGATCATCC
AGACAGAAAATCAACAAGGAAACAGTGGAATTAAATGAAAAGCTAAAACAGTTGGACTTA
ATAGACATATATAGAACACTCCATCCAAAAACAGCAGAATACACATTCTTCTCAAGTGCA
CATGGAACATTCTCAAGGATAGACCATATGTTGGGAAACAAGGCAAGCCTCTATAAATTT
AAAAAAATTGAAATAATAACAAGCATCTTCTCCGATCATAATGCTATAAAGCTAGAAATT
AATTACAAGAAAAAAGCTGAGAAAGGGACAAAGATGTGGAGACTAAACAATATGCTATTG
AACAAGCAATGGATCATTGAAGAAATTAAAGAAGAAATCAAAAAATATCTGGAGACAAAT
GAAAATGATAACATGCCATACCAACTCATATGGGATACAGCAAAAGCTGTATTAAGAGGG
AAATTCATCGCAATACAGGCACACCTTAACAAACAAGAAAAATCCCAAATAAGCAATCTC
AAATTACACCTAACTGAATTAGAGAAAGAAGAACAAACAAAGCCCAAAGTCAGCAGAAGG
AGAGAAATAATAAAAATCAGAGCAGAAATAAATGCTATTGAAACAAAAAAGGCAGTAGAA
AGGATCAATGAAACAAAGAGCTGGTTCTTTGAGAAGATAAATAAAATTGACAAACCCCTA
GCCAGACTTACAAAGAAAAAAAGAGAGAAAGCTCAAATAAACAAAATCAGAAATGAAAGA
GGAGAAATAACAACAGACTCCACAGAAATACAACGGATTATAAGAGAATACTATGAAAAA
CTATATGCCAACAAAATGGATAACCTAGAGGAAATGGATAAATTCTTAGACTCTTACAAC
CTCCCAAAGCTAAGTCAAGAAGAAGCAGACAATCTGAACAGACCAATCACAAGGAAAGAG
ATTGAAACAGCAATCAAAAGCATCCCAAAGAATAAAACCCCAGGACCAGATGGCTTTCCT
GGGGAATTCTACCAAACTTTCAGAGAGGATTTAATACCTATCCTTTTCAAGCTATTCCAA
AAAATTAGGGAGGATGGAACACTTCCTAACACATTCTACGAGGCCAACATCACBCTGATA
CCAAAGCCTGACAAGGACAGCACGAAAAAGGAGAACTACAGGCCAATATCRCTGATGAAC
ATAGATGCAAAAATTCTCAACAAAATTTTGGCAACCCGAATTCAGCAATACATCAAAAGG
ATCATACATCATGATCAAGTGGGATTCATACCAGGGACACAGGGATGGTTCAACATCCGC
AAATCAATCAACGTGATACACCACATCAACAAATTGAGGAATAAAAACCACATGATCATC
TCAATAGATGCAGAGAAAGCATTTGACAAGATCCAACAGCCATTTATGATAAAAACTCTG
AACAAAATGGGGATAGAAGGAAATTACCTCAACATAATAAAGGCCATATATGACAAACCC
ACAGCCAACATCATACTCAATGGGCAAAAACTGAGCGCCATCCCCCTGAGAACAGGAACG
AGACAAGGATGCCCTCTATCACCACTCTTATTCAACATAGTACTGGAGGTTTTGGCCAGA
GCAATTAGGCAAGAGAAAGGAATAAAAGGAATCCAAATAGGGAGGGAAGAAGTGAAACTC
TCACTGTTTGCAGACGACATGATCTTATATATAGAAAACCCCAAAGAATCCATTGGAAAA
CTTTTAGAAATAATCAACAACTACAGCAAAGTTGCAGGGTATAAAATCAACTTACATAAA
TCAGTAGCATTTCTATACTCTAATAACGAACTAACAGAAAAAGAACTCAAGAACACAATA
CCATTCACAATCGCAACAAAAAGAATAAAATACCTTGGGGTGAATTTAACTAAGGAAGTG
AAAGACCTATACAANGAAAACTACAAGACTTTCCTGAAAGAAATTGATGACGACATAAAG
AGATGGAAAGACATTCCATGCACATGGATTGGAAGAATAAACATAGTTAAAATGTCCATA
CTACCTAAAGCAATCTACAGATTCAABGCAATCCCAATCAGAATCCCAATGACATTCTTT
ACAGAAATAGAACAAAGAATCCTAAAATTCATATGGGGCAACAAAAGACCCCGAATTGCT
AAAGCAATCCTGAGAAAAAAGAACAAAGCTGGAGGCATCACAATCCCTGACTTCAAAACA
TACTACAAAGCTACAGTAATCAAAACAGCATGGTACTGGTACAAAAACAGGTGCACAGAT
CAATGGAACAGAATTGAAAGCCCAGAAATAAAACCACACATCTATGGACAGCTAATCTTC
GACAAAGGAGCTGAGGGCATACAATGGAGAAAAGAAAGTCTTTTCAACAAATGGTGCTGG
GAAAACTGGAHAGCCACATGTAAAAGAATGAAAATTGACCATTCTTTTTCACCATTCACA
AAAATAAACTCAAAATGGATCAAAGACCTAAAGGTAAGACCTGAAACCATAAGGCTTCTA
GAAGAAAATATAGGCAGTACACTCTTTGACATCAGTATTAAAAGGATCTTTTCGGACACC
ATGTCTTCTCAGACAAGGGAAACAATAGAAAGAATAAACAAATGGGACTTCATCAGACTA
AAGAGCTTCTTCAAGGCAAGGGAAAACAGGATTGAAACAAAAAAACAACCCACTAANTGG
GAAAAAATATTTGCAAGTCATATATCTGACAAAGGGTTAATCTCCATAATATATAAAGAA
CTCACACAACTCAACAACAAAAAATCAAACAACCNGATCAAAAAATGGGCAGGAGACATG
AACAGACATTTCTCCAAAGAAGATATAHGGATGGCCAATAGGCACATGAAAAGATGTTCA
TCATCACTGATCATCAGGGAAATGCAAATCAAAACTACACTAAGATATCACCTTACACCC
ATTAGAATGGCAAAAATAACCAAAACAAAAAGTAACAAATGTTGGAGAGGTTGTGGAGAA
AAAGGAACCCTCATACACTGCTGGTGGGAATGCAAACTGGTGCAGCCACTATGGAAAACA
GTATGGAGATTTCTCAAAAAATTAAAAATAGAAATACCATATGACCCAGCCATCCCACTA
CTGGGTATCTATCCAAAGAACTTGAAGTCAGCAATTCCAAAAGTCCCATGCACCCCTATG
TTCATTGCAGCATTATTTACAATAGCCAAGACGTGGAAGCAACCTAAGTGCCCATCAACT
GATGATTGGATAAAGAAGATATGGTATATATATACAATGGAATACTACTCAGCCA
TAAAAAAGGATAAAATCGTCCCATTCACAACAACATGGATGGACCTTGAGGGHATTATG
TTAAGTGAAATAAGCCAGATAGAGAAAGACAATCTCTGTATGACTCCACTCATATGTG
GAAGTTAAACATGTAGACAAA
GAGAACAGATTAGTGGCTACCAGGGGAAAGGGGGGGTGGGGGGTGGG
CACAAAGGGTGAAGGGGTGCACCTACAACAHGACTGACAAA
CAATAATGTACAACTGAA
ATTTCACAAGGTTGTAAACTATCATAAHCTCAATAAAAANTAAAAAAAAA
>L1_Ec2_VII
AGGAGTGANGTCAGCATCATGGCAGAGTGAGBTCTCCCAGNAATCTCTCCCCTCCA
AHATACAACVAAAAAGACATCCATACTCCAACAGAGGACATCCAAACAC
AACACAAAAAACNTCDGAGAGACCCANGCAGCCATACVACGGAGGGNAGAGAGGCT
GGAGCCCCCCTCAGAGGAGGTGGAATGGGGTAAGAGAAAHCTTCDCTCCCTCCC
CTAAAGACTGNRATCCDGGACCGCGGGAGGCCTCCAAGAGGGAAGGAANDGGGGAGGG
GACATTCNTTCATGGGAACATCAAGGACTCCCAAGGGCCCTTGCAGCCTAGAGGGAAGC
CCTCTANCAGGGTGAAAGCTTTCGNAGGGGGTGACCTCATCAAGCCAACACCCCAGGA
GAGCAGATAGCNAGAGCAGAGNGAGAAAACCCNGAGAGCABGCAGGAGAAA
GCNCCCCTCCCCCVACCCACTCAGCACNGCTCCA
GCCCCTGGGATCTCA
GCTGAAGGCAGAGGGCTCAGAATACGTGGC
TCTTGACCCCCACCCAGTGGCGATAGGCDGTAACTGCAACCAAATAATACCAGGATG
GGAAAGAACAGAGCCACTCCCTCTAGCAATATCAAACAHTATATTAGATCTCCAGACCAG
AGAGAAAATGACAAGTACCCAGAAATCAGTCCTGAGGACACAGAAATATGTAATCTAAAT
GACAAAGAATTCAAAATAGCTATCATCAAAAAACTCAATGAGGTAAAAGAGAATGTAGAG
AAACAATTCAATGAGTTCAGGAGCTACTTCACAAAAGAG
ATTGAAACTATAAAGAAGAATCAATCAGAAATATTAGAGATGAAAGACACAATGGAAGAA
ATAAAACAAAATATGGATTCCCTGAANGCTCDAGTGGACACCATAGAGGAGCATATCAGC
ATAATCGAAGATAGACATGTTGAAATGCTCCAGATAGAGGAGGAGAGAGAACTAAGACTA
AAAAGAAATGAAGAAAGTCTCCGAGAAATATCCGACTCAATTAGGAAATGCAACATAAGA
ATTATAGGTATTCAAGAAGGAGAAGAGAAGGAGAATGGAGCAGAAAGCTTGTTCAAAGAA
ATAATAGCAGAGAACTTCCCAAACCTAGGGAAGGAGATGGAAATCCATGTGGAAGAGGCT
DCCAGATCTCCTAAATATGTCAATGTAAAAAGACCTACTGCAAGGCATATAGTAGTGAAA
CTGGCAAAANTGAATGACAAAGAAAGAATACTAAGGGCAGCAAGGCAGAAGAAAATA
ACCTACAAAGGAACCCCTATCAGGCTTTCAGCAGATTTCTCTGCAGAAACCTTACAGGCT
AGGAGAGACTGGAATGACATATTCAAATCTTTGAAGGACAAAAACTTTCAGCCAAGAATA
CTCTATCCAGCAAAAATATCCTTCAGATATGATGGAGAAATAAAAACTTTCCCAGACAAA
CATAAGCTAAGGGAGTTCATAGCCACGAGACCCCCCCCACAAGAAATCCTCAAGAA
GGCCCTCATACCTGAAAAAAGAAAAAADGGGAGAAAGGGGTTACAAA
GCANGGAGTAAGGAGATAAATAGGTAGACAGAAT
CAGAGCAGGATAGCAAATACTCAAGTATAGCATTAAAGACAAAGGGAAGGA
AAACACCAAAAACAAAGATAATCTTGTCATTTTAACCACAAACTCATAACACAAGAT
GGAATAAGATGTGAGAAAAACAACTTAGGAGGGGAAGAGGAAAGGGACTGAATCAGTTTA
GTCTAAGGAAATAAGAGGCCATCAGAAAANGGACTATCTTATCCAC
GAGATTTTGAATACAAACCTCAGGGTAACCACTAAACAAAAAAGCAGAACAGAGACACAA
ATAATAAATAAGGAGAAAACAAAGAAACACAACATAAAAAACTACATAACTCAATTGGTA
GACCAAAATACACAGGABGAGAAACAAAGGAAATGCAGGAGAACCDGAAAANG
AGTGATAAAATGGCAGCATTAAGCCCTCATATATCDATAATCACCCTAAANGTAAATGGA
TTGAATTCTCCAATAAAAAGACACAGAGTGGCGAGATGGATTAAAGAACAAGACCCAACA
ATATGCTGCCTCCAGGAAACACATCTCAGCTCCAATGACAAACACAGGCTCAGAGTGAAG
GGATGGAAGATGATACTCCAAGCTAATGGCAAACAAAAGAAAGCAGGTGTTGCAATACTT
ATATCAGACAAAGTAGACTTCAAGATAAGACAGGTAAAGAGAGACAAAGAGGGGCAGTAT
ATAATGATCAAAGGGACACTCCATCAAGAAGAAATAACACTTATAAATATCTATGCACCC
AACACAGGAGCACCAAAGTACATAAAGCAACTATTAACAAACCTAAAAGAAGATATTAAT
AATAACACAATAATAGTAGGGGACCTCAACACTCCACTCACATCAATGGATAGATCATCC
AGACAGAAAATCAACAAGGAAACAGTGGAATTAAATGAAAAGCTAGACCAGTTGGACTTA
ATAGACATATATAGAACACTCCATCCAAAAACAGCAGAATACACATTCTTCTCAAGTGCG
CATGGAACATTCTCAAGGATAGACCATATGTTGGGAAACAAGGCAAGCCTCAATAAATTT
AAGAAGATTGAAATAATAACAAGCATCTTTTCCGATCACAATGCTATAAAGCTAGAAATT
AATTACAAGAAAAAAGCTGAGAAADGGACAAAGATGTGGAGACTAAACAACATGCTATTG
AACAAGCAATGGATCATTGAAGAAATTAAAGGAGAAATCAAAAAATATCTGGAGACAAAT
GAAAATGAAAACATACCATACCAACTCATATGGGATGCAGCAAAAGCCATATTAAGAGGG
AAATTCATCGCAATACAGGCTCACCTTAACAAACAAGAAAAATCCCAAATAAGCAATCTC
AAACTACACCTAACTGAATTAGAAAAAGAAGAACAAACAAAGCCCAAAGTCAGCAGAAGG
AGAGAAATAATAAAAATCAGAGCAGAAATAAATGCTATTGAAACAAAAAAGGCAGTAGAA
AGGATCAATGAAACAAAGAGCTGGTTCTTTGAGAAGATAAATAAAATTGACAAACCCCTA
GCCAGACTTACAAAGAAAAAAAGAGAGAAAGCTCAGATAAATAAAATTAGAAATGAAAGA
GGAGAAATAACAACAGATACCACAGAAATACAATGGATTATAAGAGAATACTATGAAAAA
CTATATGCCAACAAAATGGANAATCTAGAGGAAATGGATAAATTCTTAGACTCTTACAAC
CTCCCAAAGCTGAATCAAGAAGAAATAGANAATCTGAATAGACCAATCACAAGTAAAGAG
ATTGAAACAGTAATCAAAAGCATCCCAAAGAATAAAAGCCCAGGACCAGACGGCTTCCCT
GGGGAATTCTACCAAACTTTCAGAGAGGATTTAATACCTATCCTTCTCAAGCTATTCCAA
AAAATTAGGGAAGATGGAACACTTCCTAACACATTCTACGAGGCCAACATCACTCTGATA
CCAAAGCCTGACAAGGACAACACAAAAAAGGAAAACTACAGGCCAATATCACTGATGAAC
ATAGATGCAAAAATCCTCAACAAAATATTGGCAACCCGAATACAGCAATACATCAAAAAG
ATCATACATCATGATCAAGTGGGATTTATACCAGGGACACAGGGATGGTTCAACATCCGC
AAATCAATCAATGTGATACACCACATHAACAAANTGAGGAATAAAAACCACATGATCATC
TCAATAGATGCAGAGAAAGCATTTGACAAGATCCAACAGCCATTTATGATAAAAACTCTT
AACAAAATGGGGATAGAAGGAAATTACCTCAACATAATAAAGGCCATATATGACAAACCC
ACAGCCAACATCATACTCAATGGGCAAAAACTGAAHGCCATCCCTCTGAGAACAGGAACA
AGACAAGGATGCCCACTATCACCACTCTTATTCAACATAGTACTGGAGGTTTTGGCCAGA
GCAATTAGGCAAGAGAAAGGAATAAAAGGAATCCAAATAGGGAGTGAAGAAGTGAAACTC
TCACTGTTTGCAGATGACATGATCTTATATATAGAAAACCCTAAAGAATCCATCNGAAAA
CTATTAGAAATAATTAACAACTACAGTAAAGTTGCAGGGTACAAAATCAACTTACAAAAA
TCAGTTGCATTTCTATACTCTAATAACVAACTTACAGAAAGAGAACTCAAGAATACAATT
CCATTTACAATCDCAACAAAAAGAATAAAGTACCTAGGAATAAATTTAACCAAGGAGGTG
AAGGACTTATACAATGAAAACTATAAGACATTATTGAAAGAAATAGATAATGACATAAAG
AGATGGAAAGAGATTCCATGCACATGGATTGGAAGAATAAACATAGTTAAAATGTCCATA
CTACCCAAAGCAATCTACAGATTCAATGCAATCCCAATCAGAATCCCAATGACATTCTTC
ACGGAAATAGAGCAAAGAATCCTAAAATTCATATGGGGCAACCAAAGACCCCVAATTGCT
AAAGCAATCCTGAGAAAAAAGAACAAAGCTGGAGGCATCACAATCCCTGACTTCAAAATG
TACTACAAAGCCATAGTGATCAAAACAGCATGGTACTGGTACAAAAACAGGCACACAGAT
CAATGGAACAGAACTGAAAGCCCAGAAATAAAACCRCACATCTACGGACAGCTAATCTTC
GACAAAGGTGCCAAGAACATACAATGGAGAAAAGACAGTCTCTTCAATAAATGGTGTTGG
GAAAACTGGACAGCCACATGCAAAAGAATGAAAGTAGACCATTATCTCACACCATACACA
AAAATAAACTCAAAATGGATCAAAGACTTGAAGATAAGTCCTGAAACCATAAAACTCCTG
GAAGATAATATAGGTAGTACACTCTTTGACATCGAACTTAAAAGGATCTTTTCGAATACC
ATGTCTTCTCAGACAAGGGAAACAAAAGAAAAAATAAACAAGTGGGANTTCATCAGACTA
AAGAGCTTCTGCAAGGCAAAAGAAACTAGGATCAAAACAAAAAGACAACCCACCAATTGG
GAGAAAATATTTGCAAATCATATATCTGACAAGGGGTTAATCTCCATAATATATAAGGAA
CTCACACAACTGAACAACAAAAAAACAAACAGCCCGATCAAAAAATGGGCAGAGGATATG
AACAGACATTTTTCCAAAGAAGATATACAGATGGCCAATAAACACATGAAAAGATGTTCA
ACATCACTAATCATCAGGGAAATGCAAATCAAAACTACACTAAGATACCACCTTACACCT
GTTAAAATGGCTATAATCACTAAGACTAAAAATAACAAATGTTGGAGAGGGTGTGGAGAG
AAGGGAACCCTCATACACTGCTGGTGGGAATGCAAACTGGTGCAGCCACTATGGAAAACA
GTATGGAGATTCCTCAAAAAACTAAAAATAGAACTACCATATGACCCAGCTATCCCACTA
CTGGGTATCTACCCAAACAACTTGAAATCAACAATCCAAAGTAACATATGCACCCCTATG
TTCATTGCAGCACTATTCACAATAGCCAAGACATGGAAACAATCCAAGTGCCCATCGACT
GATGATTGGATAAAGAAGATGTGGTATATATATACAATGGAATACTACTCAGCCA
BAAAAAAAGACAAATTCATCCCATTTGCAACAACATGGAAGGACCTGGAGGGAATTATG
CTAAGTGAAATAAGCCAGACTGAGAAAGACAAACACCAGATGATTTCACTCATATGTG
GAATATAAACAAACACATGGACAAA
GAAAACAGTTCAGTGGTTACCAGGGGAAGGGGGGTGGGGGGTGGG
CACAGGGGGTGAAGGGGAGCACTTATGTGGTGACAGACAAG
AAATAATGTACAACTGAA
ATTTCACAATGATGTAAACTATTATGAACTCAAATAAAAAAANNAAAA
>L1_Perissodactyla2_I
GTGATGTCAGCATCATGGCAGAGTGAGCTCTTCCCTTAGACTCTCCCCCCTA
AGATACAATGAAAAGGACATTCATAAACCAACAGAGGACATTCACAC
AACACAAAAGACATCTGAGAGACCCACACAGCCATACGTCTGAAGGTGGAGGTGCT
GGACCCCCCNGGAGGAAGTGGAAGGAGGTAAGGGGATCTCCTCTCCCTCCC
CNAATGGCAGTGACCCAGGGTGCAGGACTGCATGTGGCTCTGAGAGGAGAGGGGGGAAGG
GGNAGCCCTCCGTGGGAACACCTTCACTCTCCAAGTTCCCTCACAGCCCATGGGAAAGC
CCCACACAGAGGTGGCTAAGCTATTGCGGGGGTGTCTTCATCAAGCCAGCACCCCAGGA
GAGCAGATAGTGAGGGCAGAGCAAGAACACCCCNGGGATCATGCABGCGAAAGAAA
GTGCCCCTCCCCCCNACCCGGCACHCCAGCTCAGCCGGTNGGCCAGAGCAAGAGAGCAHA
TGHNCNTATATBTGCAAAGCAGHGTNAGCNAGCNNGCAATCACAGACAGGCCCTGTCAGA
ATAGNTNCNAAAGGTNCANGCACAGCHGCCAGGGATNATAGCAGGCTCAGAATACACAGC
TCCTGACCCCCACCCGTGGCAGCAGGTGGAAGCTGCGACCAGATACTACCACTATG
CGAAGGCACAAATCCACNCCATCAAACAGTATGAAGAAATATATTAATACTCCAGACCAG
AAGGAAAATGACAAGCACCCAGAAATCAATCCTGAAGGCACAGAAATTTATAATCTAAAT
GACAGAGAATTCAAAATAGCTATCATAAAAAAACTCAACGAGTTACAAGAAAATACAGAT
AGACAGTTCAATGAAATCAGGAACAAAATTAATGAACAGAGGGAATTCTTCACAAAAGAG
ATTGAAACTATAAAGAAAAACCAATCAGAAATGTTGGAGATGAAAAACACAATGGATGAG
ATAAAGAAAAATCTGGANTCCCTGAATAACAGAGCTGATATTATGGAGGACAGAATTAGC
AGTHTNGAGGACAGAAATATAGAAATGCTTCAGATGGAGGAGGAGAGAGAACTAAGACTA
AAAAGAAATGAAGAAATTCTCCAAGAAATATCCGACTCAATTAGGAAATGCAACATAAGG
ATTATAGGTATTCAAGAGGGAGAAGAGAAGGAGAATGGAGCAGAAAGCTTGTTCAAAGAA
ATAATAGCTGAGAACTTCCCAAACCTGGGGAAGGAGCTGGAAATACAAGTGAAAGAAGCT
AATAGAACTCCTAATTATATCAATGTAAAAAGACCTTCTCCAAGGCATATAGTAGTAAAA
CTGGCAAAAGTCAATGACAAAGAAAAAATATTAAGGGCAGCAAGGCAGAAGAAAATA
ACTTACAAAGGAACCCCTATCAGGCTTTCAGTGGATTTCTCAGCAGAAACCTTACAGGCT
AGGAGAGAGTGGAATGATATATTCAAAATTCTGAAAGACAAAAACTTTCAGCCAAGAATA
CTCTATCCAGTGAAAATATCCTTCAGATATGATGGAGAAATAAAAACTTTCCCAGATAAA
CAAAAGCTAAGGGAGTTCATNGCCACAAGACCCCCCCCCCCCACAAGAAATGCTCAAGAA
GGCCCTCATACCTGAAAAAAAAAAAGAAAGGGGTTACAAAGCCTTGAG
CAAGGAGATAAATAGGCAGACAAAATCAGAAAATTGCAG
CTCTCTATCAGAACAGGTTAGCAAACACTTAATTATAACATTAAAGATAAAGGGAAGGA
AAACATCAAAAATAAATATAATCTCNTCATTTTAACCACAAACTCACAACACAAGAT
GGAATAAGTTGTGACAANAATAACTTAGAAGGGGAAGAGGAAAGGGATGGAATCDGCTTA
GTCTAAGGAAATAAGAGGCTATCAGAAAATGGACTATCTCATCTAT
GAGATTTTTTATACAAACCTCATGGTAACCACTAAACAAATAATCAGAACAGAGACACAA
ATGATAAATAAAGAGAAAACTGAGAAAACCATCATAGAGAACTACCAAACTGAATTGGTA
GTCCAAAATACACAGGACGAGAAACAAGGGAAATACAGAACAACCAGAAAACA
AGTGATAAAATGGCAGCATTAAGCCCTCATATATCAATAATCACTCTAAATGTAAATGGA
TTGAATTCTCCAATCAAAAGACACAGAGTGGCNGGATGGATTAAAAAACAAGACCCAACA
ATATGCTGCCTCCAGGAAACACATCTCAGCTCTAAAGACAAACACAGGCTCAGAGTGAAG
GGATGGAAGATGATACTCCAAGCTAATGGCAAACAAAAGAAAGCAGGTGTTGCCATACTT
ATATCAGACAAAGTAGACTTCAAGATAAAACAGGCAATGAGAGACAAAGAGGGGCAGTAT
ATAATGATAAAAGGGACACTCCACCAAGAAGACATAACACTTATAAATATATATGCACCC
AACACAGGAGCACCAAAGTACATAAAGCAACTATTAACAAACCTAAAAGGAGATATTAAC
AACAACACAATAATAGTAGGGGACCTTAACACCCCACTTACATCAATGGATAGATCATCC
AGACAGAAAGTCAACAAGGAAATAGTGGAATTAAATGAAAAACTAGACCAGATGGACTTA
ATAGATATATATAGAACACTCCATCCAAAAACAGCAGAATACACATTCTTCTCAAGTGCA
CATGGAACATTCTCAAGGATAGACCATATGTTGGGAAACAAGGCAAGCCTCAATAAATTT
AAGAAGATTGAAATCATATCAAGCATCTTTTCTGACCATAATGCTATGAAACTAGAAATC
AACTACAAGAAAAAAGCTGGGAAAGTGACAAATATGTGGAGACTAAACAACATGCTACTG
AACAACCAATGGATCATTGAAGAAATTAAAGGAGAAATCAAAAAATATCTGGAGACAAAT
GAAAATGAAAATACACCATACCAACTCATATGGGATGCAGCAAAAGCAGTCCTAAGAGGG
AAATTCATAGCAATACAGGCCCACCTTAACAAACAAGAAAAATCTCAAATAAGCAATCTT
AAACTACACCTAACAGAATTAGAAAAAGAAGAACAAACAAAGCCCAAAGTCAGCAGAAGG
AGGGAAATAATAAAAATTAGAGCAGAAATAAATGAAATTGAAACAAAAAAAACAGTAGAA
AGGATCAATGAAACAAAGAGCTGGTTCTTTGAGAAGATAAACAAAATTGACAAACCCTTA
GCCAGACTCACTAAGAAAAAAAGAGAGAAGGCTCAAATAAATAAAATTAGAAATGAAAGA
GGAGAAATTACAACAGATACCACAGAAATACAAAGGATTATAAGAGAATACTATGAAAAA
CTATATGCCAACAAATTGGACAATCTAGAAGAAATGGATAAATTCTTAGACTCATACAAC
CTCCCAAAACTGAATCAAGAAGAAATAGAGAATCTGAATAGACCAATCACAAGTAAAGAG
ATTGAAACAGTAATCAAAAACCTCCCAAAAAATAAAAGTCCAGGACCAGATGGCTTCTCT
GGAGAATTCTACCAAACATTCAAAGAAGATTTAATACCTATCCTTCTCAAACTATTCCAA
AAAATTGAAGAAGATGGAACACTTCCTAACACATTCTATGAGGCCAACATCACCCTGATC
CCAAAGCCAGACAAGGACAACACAAAGAAGGAAAATTACAGGCCAATATCACTGATGAAC
ATAGATGCAAAAATCCTCAACAAAATATTGGCAAACCAAATACAGCAATACATTAAAAGG
ATCATACACCATGATCAAGTGGGATTTATACCAGGGACACAGGGATGGTTCAACATCTGC
AAATCAATCAATGTGATACACCACATTAACAAAATGAGGAATAAAAACCACATGATCATC
TCAATAGATGCAGAGAAAGCATTTGACAAGATCCAACATCCATTTATGATAAAAACTCTC
AATAAAATGGGTATAGAAGGAAAGTACCTCAACATAATAAAGGCCATATATGACAAACCC
ACAGCCAACATCATACTCAATGGGGAAAAACTGAAAGCCATCCCTCTGAGAACAGGAACA
AGACAAGGGTGCCCACTCTCACCACTCTTATTCAACATAGTACTGGAGGTTTTGGCCAGA
GCAATTAGGCAAGAAAAAGAAATAAAAGGAATCCAAATAGGCAATGAAGAAGTGAAACTC
TCACTGTTTGCAGATGACATGATTTTATATATAGAAAACCCTAAAGAATCCATTGGAAAA
CTATTAGAAATAATCAACAACTACAGCAAAGTTGCAGGGTACAAAATCAACTTACAAAAA
TCAGTTGCATTTCTATACTCTAATAACGAACTAACAGAAAGAGAACTCAAGAATACAATC
CCATTTACAATCGCAACAAAAAGAATAAAATATCTAGGAATAAATTTAACCAAGGAGGTG
AAAGACCTATACAATGAAAACTATAAGACATTATTGAAAGAAATCGATGATGACATAAAG
AAATGGAAAGATATTCCATGCACATGGATTGGAAGAATAAACATAGTTAAAATGTCCATA
CTACCTAAAGCAATCTACAGATTCAATGCAATCCCAATCAGAATCCCAATGACATTCTTC
ACGGAAATAGAACAAAGAATCCTAAAATTCATATGGGGCAACAAAAGACCCCGAATAGCT
AAAGCAATCCTGAGAAAAAAGAACAAAGCTGGAGGCATCACAATCCCTGACTTCAAAATA
TACTACAAAGCTATAGTAATCAAAACAGCATGGTACTGGTACAAAAACAGACACACAGAT
CAATGGAACAGAATTGAAAGCCCAGAAATAAAACCACACATCTATGGACAGCTAATCTTN
GACAAAGGAGCTAAGAACATACAATGGAGAAAGGAAAGTCTCTTCAATAAATGGTGTTGG
GAAAACTGGACAGCCACATGCAAAAGAATGAAAGTAGACCATTATCTTTCACCATACACA
AAAATTAACTCAAAATGGATCAAAGACTTGAAGGTAAGACCTGAAACCATAAAACTCCTA
GAAGAAAATATAGGCAGTACACTCTTTGACATCGGTCTTAGAAGGATCTTTTCGAATACC
ATGTCTACTCAGGCAAGGGAAACAAAAGAAAAAATAAACAAATGGGACTTCATCAGACTA
AAGAGCTTCTGCAAGGCAAAGGAAACCAGGAACAAAACGAAAAGACAACCCACCAACTGG
GAGAAAATATTTGCAAATCATATATCTGACAAGGGGTTAATCTCCAAAATATATAAAGAA
CTCACACAACTCAACAACAAAAAAACAAACAACCTGATCAAAAAATGGGCAGAGGATATG
AACAGACATTTTTCCAAAGAAGATATACAGATGGCCAATAGGCACATGAAAAGATGTTCA
ACATCACTAATCATCAGGGAAATGCAAATCAAAACTACACTGAGATATCACCTTACACCT
GTTAGAATGGCTATAATCACCAAGACAAAAAATAACAAATGTTGGAGAGGATGTGGAGAA
AAGGGAACCCTCATACACTGCTGGTGGGAATGCAAACTGGTGCAGCCACTATGGAAAACA
GTATGGAGATTTCTCAAAAAATTAAAAATAGAAATACCATATGACCCAGCTATCCCACTA
CTGGGTATTTATCCAAAGAACTTGAAATCAACAATTCAAAGAGACTTATGCACCCCTATG
TTCATTGCAGCATTATTCACAATAGCCAAGACGTGGAAGCAACCCAAGTGCCCATCGACT
GATGANTGGATAAAGAAGATGTGGTATATATATATACAATGGAATACTACTCAGCCA
TAAAAAAAGACAAAATCATCCCATTTGCAACAACATGGATGGACCTTGAGGGTATTATG
TTAAGCGAAATAAGCCAGACAGAGAAAGACAAACACCATATGATTTCACTCATATGTG
GAAGATAAACAAACACATGGACAAA
GAGAACAGTTTAGTGGTTACCAGAGGGGAAGGGGGTTGGGGGGTGGG
CACAAGGGGTAAAGGGGCACATTTATATGGTGACTGACAAA
TAATAATGTACAACTGAA
ATTTCACAATGTTATAAACTATTATGACCTCAATAAAAAAAAAAAAA
>L1_Cs2_I
GGAGTGACGYCAGCATCATGGCGGAGTGAGCTTTCCCGTAAACBCTCCCCCGATA
AGATACAACAAAAACGACADTCACADACCAACAAVGGACACTCACAC
ARCACAAAGGGACATCDGARAGACCCACACDGCCGCACATCTGAGAGTGGACGTGCT
GGRRCCCCTGGAGGAAGTGGGGAGAGGTAAGGAGAAATCCTCYCCCTCCC
CGTCGGATCGGCGACTCTGGGTCCGCGCGGCTCCCAGAGAGGGGGDGGGGT
GGCCCTCTGCGGGRAAACCGTCGCTCTCCARGYTCTCTCAGCCCGTGGGAAAYT
CCCACACAGAGGACTCGGAACTGYTGCAGGGGTGCCATCAACATCTGAGCACCCCAGGA
GAGCAGATAACGAGGGGMGAACGAGAAGCCCCCCCCAGGGAYCGRGCAGGCAAAAGAGA
GAGCCCCCCCCCCCCGCACGCCCGVCACTNC
AGCTCAGCCGAYCAGHCVGR
GCGNNCGCRGADCGCAGGGGGCTCAGATTACACAGC
CCTTNACCCCCACNCGGTGGCRGCAGGTGGAAACTGCAACCAGATATTTCCAGGATG
AGGAAAAACAAAGCGAATACAGCAAVCACGATGCAAAAGTACATTAAATCGCCAGACCAG
AAGGAAAATGACAAGCACCCAGAAATCAACCCTGAAGGCACAGAAATYCATAACCTAAAC
GACAGAGADTTCAAAATAGCTATCATAAAAAAVCTCAACGAAATACAAGAAAACACAGAT
AAACAATTCAATGAGATNAGGAGTTTCTTCACAAAAGAG
ATTGAAATCATAAAGAAAAACCAATCAGTAYTGATGGAGATGAAGAACACAATGGAGGAG
ATAAAGGAGAATCTGGAATCTTTAAAGAACAGAGCTGACAATATGGAGGAAAGAATTAGC
ATTATAGAGGATAGGAATACAGATATGCTCCAGATGGAGGAGGAGAGAGAACTAAGACTA
AAAAGAAATGAAGAAAGTCTCCGAGAAATATCCGACTCAATTAGGAAATGTAACATAAGA
ATTATAGGTATTCCTGAGGGAGAAGAGAGGGAAAGAGGAACAGAGAGCCTATTCAAGGAA
ATAATAGCTGAGAACTTCCCAAATCTGGGGAAGGAGCAGGAAATACCAGTAAGTGAAGCC
AATAGGTCGCCTAAATATDTCAACAGGNAAAGGCCCACTCCAHGGCATATAGTAGTAAAG
CTGGCAAAAGTCAATGACAAAGAAACAATATTAAGGGCAGCTAGACAAAAACAAAAAATA
ACGTACAAAGGAAYTCCCATCAGGCTCTCAGCGGATTTCTCAACAGAAACTTTACAGGCT
AGGAGAGACTGGAATGATATATTCAAAATACTGAAAGACAAAAACTTTCAGCCAAGAATA
CTCTATCCAGCAAAAATATCCTTCAAATATGATGGAGAAATAATAACTTTCCCAGATAAA
CAAAAGCTAAGGGAGTTCATGGCCACGAGACCCCCACTACAAGAAATGCTCAAGAA
GGCCCTCADGCCTGAAAAAAAGAAGAGAAAGGGAATACAAAGCTTGGAG
CAAGGAGAAAAATAGGTAGACAAAATCAGAAAAATAGTAG
ATCTTTACCAGAATAGGTTAGCAACCACTTAAATACCAAAATCAAAGATCAAAGGAAGGA
AANCACCAAAAATAAATATAACCTCATCACTKTAAACACACACCCACAACACAAGAT
AGAATAAGTTGTGACAAGAATAACTTAGAAGGGGAAGAGGAAAGAGATCGAATTGACTTA
GTATAAGGAAATAAGAGGCCATCAGATAATGGACTATCTCATHCAC
AAGATTTTTTATACAAACCTCAAGGTAACCACTAAACAAATAATCAGAACAAAATCACAT
ATGATAAATAAAGAGAAAACTAAAAGAGTCATAAGACAGAACAACCAAACTGAATTGGCA
GTCCGAAACACATGGGACAAGAAACAAAGGAAATGCAAAAGAACCGGAAAATA
AGCGAHAAAACAGCAACATTAAGCCCTCATATATCAATAATYACTCTAAATGTAAATGGA
TTGAACTCTCCAATCAAAAGACACAGAGTGGCAGGATGGATTAAAAAGCAAGACCCAACA
ATATGCTGCCTCCAGGAAACACATCTCAGCTCTAAAGACAARCACAGGCTCAGAGTGAAA
GGATGGAAGACAATACTCCAAGCTAATGGCAAACAAAAGAAAGCAGGTGTTGCCATACTC
ATATCAGACAAAGTAGACTTCAAGATAAAACAGGTNAAGAGAGACAAAGAGGGGCAATAT
ATAATGATAAAAGGGACACTCCACCAAGAAGACATATCAATTATAAATATATATGCACCC
AACATAGGAGCACCAAAGTACATAAAGCAACTATTAACAAACCTAAAAGGAGATATTAAC
AACAACACAATAATAGTAGGGGATCTTAATACCCCACTTACATCAATGGATAGATCATCC
AGACAAAAAGTCAATAARGAAAYAGTGGACTTAAATGAAAAACTDGACGAGATGGACCTA
VTAGACATATACAGAGCACTCCATCCAAAAACAGCTGACTACACATTCTTCTCAAGCACG
CATGGAACATTCTCAAGGATAGACCATATGTTGGGAAACAAGGCAAGCCTCAATAAATTT
AAGAAGATTGAAATCATAACAAGCATCTTTTCAGACCATAATGCTATGAAACTDGAAATC
AACTACAAGAAAAAAACTGGGAAAGTGACAAAGATGTGGAGATTAAACAACATGCTACTG
AACAACCAATGGATCATTGATGAAATTAAAGGAGAAATCAAAAAATATCTGGAAACAAAC
GAAAATGAAAATACGCCATACCAACTCATATGGGATGCAGCAAAAGCGGTCCTGAGAGGG
AAACTCATAGCAATACAGGCCCACCTTAACAAACAAGAAAAAGCCCAAATAAGCAACCTT
AAATTACACCTAACAGAACTAGAAAAAGAAGAACAAACAAAGCCCAAAGTCAGCAGAAGG
AGAGAAATAATAAAAATBAGAGCAGAAATAAATGAAATTGAGACCAAAAAAACAGTAGAA
AGGATTAATGAAACAAAGAGTTGGTTCTTTGAGAAGATAAACAAAATTGACAAACCCTTA
GCCAGACTTACTAAGAAAAAAAGAGAAAAGGCTCAAATAAATAAAATTAGAAATGAAAGA
GGAGAAATTACAACGGATACCACGGAAATACAAAGGATTATAAGAGAATACTATGAGAAA
CTATATGCCAACAAATTGGACAATCTAGAAGAAATGGATAAATTCTTAGACTCATACAAC
CTCCCAAAACTGAACCAAGAAGAAATAGAGAATCTGAATAGACCAATCACAAGTAAAGAG
ATTGAAAYAGTAATCAAAAACCTCCCAAAAAATAAAAGTCCAGGACCAGATGGCTTCTCC
GGTGAATTTTACCAAACATTCAAAGAAGATTTAATACCCATCCTTCTCAAACTATTCCAA
AAAATAGAGGAAGATGGAACACTTCCTAACWCATTCTAYGAGGCCAACATCACCCTGATA
CCAAAGCCAGACAAAGACAATACAAAGAAGGAAAATTACAGGCCAATATCGCTGATGAAC
ATAGATGCAAAAATCCTCAACAAAATATTGGCAAACCGAATACAGCAATACATTAAAAAG
ATCATACACCATGATCAAGTGGGATTTATACCAGGGACACAGGGATGGTTCAACATCCGC
AAATCAATCAACGTGATACACCACATYAACAAAACGAGGAATAAAAACCACATGDTCATC
TCAATAGATGCAGAGAAGGCATTTGACAAGATCCAACATCCATTTATGATAAAAACTCTC
AACAAAATGGGTATAGAAGGAAAGTACCTCAACATAATAAAGGCTATTTATGACAAACCC
ACAGCCAACATCATACTCAATGGGGAAAGDCTGAAAGCCATTCCTCTGAGAACAGGAACG
AGACAAGGCTGCCCACTCTCGCCACTCTTATTCAACATAGTACTGGAGGTTTTGGCCAGA
GCAATTAGGCAAGAAAAAGGAATAAAAGGAATCCAAATAGGCAAYGAAGAAGTGAAACTC
TCACTATTTGCAGATGACATGATTTTATATATAGAAAACCCTAAAGAATCCATTGGAAAA
CTATTAGAAATAATCAACAACTACAGCAAAGTCGCAGGGTACAAAATCAACCTACAAAAA
TCAGTTGCATTTCTGTATGCTAATAACGAACTAACAGAAAGAGAGCTCAAAAAGATAATA
CCATTTACAATTGCATCAAAAAGAATAAAATATCTAGGAATAAATCTTACCAAGGAGGTG
AAAGACCTATACAATGAAAACTABAAGACATTATTGAAAGAAATCGATGATGACATAAAG
AAATGGAAAGATATCCCATGCACATGGATTGGAAGAATAAACATAGTTAAAATGTCTATA
TTACCTAAAGCAATCTACAGATTCAATGCAATCCCAATCAGAATCCCAATGACATTCTTC
ACGGAAATAGAAVAAAGAATACTAAAATTCATATGGGGCAACAAAAGACCCCGAATAGCT
AAAGCAATCCTRAGAAAAAAGAACAAAGCTGGAGGCATCACAATCCCTGACTTCAAAACA
TACTACAAAGCAATAGTAATCAAAACAGCATGGTACTGGTACAAAAACAGACACACAGAT
CAATGGAACAGAATTGAAAGCCCAGAAATAAAACCACACATATACGGACAGCTAATTTTC
GACAAAGGAGCTAAGAACATACAATGGAGAAAGGAAAGTCTCTTCAATAAATGGTGTTGG
GAAAACTGGACAGCCACATGCAAAAGAATGAAAGTGGACCATCTGCTATCGCCATTCACA
AAAATTAACTCAAAATGGATCAAAGACCTGAAGGTGAGACCTGAAACTATAAAACTCATA
GAAGAAAATATAGGCAACACACTATTTGACATTGGTCATAAAGGAATCTTTTCGGATGCC
ATGYCTACTCAGACTAGGGAAACTAAAGAAAAAATAAGCAAGTGGGACTTYATCAGATTA
AAGAGCTTCTACAAGACAAATGAAACCAGGATCAAAATGAATAGACAACCCACCAGCTGG
GAGAAAATATTTGCAAAACATATATCTGACAAGGGGTTAATCTCCATAATATATAAAGAA
CTCACACAACTGAACAACAAAAAAACAAACAACCCGATCAAAAAATGGGCAGAGGAAATG
AACAGACACTTCTCCAAAGAAGATATACAGATGGCCAATAGGCAYATGAAAAGATGTTCA
ACATCACTAATCATCAGGGAAATGCAAATCAAAACAACACTAAGATATCACCTCACGCCC
GTTAGAATGGCTATAATCACCAAGACAAAAAACAACAAATGTTGGAGAGGATGTGGAGAA
ACAGGAACCCTCATACACWGCTGGTGGGAATGCAAACTGGTGCAGCCTCTATGGAAAACG
GTATGGAGATTCCTCAAAAAATTAAAAATAGAAATACCCTATGATCCAGCTATCCCACTA
CTGGGAATCTATCCAACGAACCTGAAATCAACAATCCAAAGAGGCTTATGCACCCCTATG
TTCATTGCAGCATTATTCACTATAGCCAAGAAGTGGAAGCAACCCAAGTGTCCCTCGACT
GATGATTGGATHAAGAAGATGTGGTATATATATACAATGGAATACTACTCAGCCA
TAAAAAAAAGACAAAATCDTCCCATTTGCAACAACATGGATGGACCTGGAGGGTATTATG
TTAAGTGAAATAAGCCAGAVAGAGAAAGACAAACACCGYATGATCTCACTCATATGTG
GAATATAAACCAACACATGGACAGA
GAAAACTGTATDGTGGTTACCAGGGGCAADGGGGDTGGGGGGTGGG
CACAAGGGGTGAAGGGAGACATDTATATGGTGAYTGACAAA
CAAHAATGTACAACCAAA
ATTTCACAATGTTATAAACTATTAAGACATCAATAAAAAAAAA
>L1_Cs2_II
CAGAATACACAGC
TCTTGACCCCCACCCAGTGGCGGCAAGAGGAAACTGCGACCAGATATTTTCACTATG
AGGAAAAATAAGCCAACACCGACAGGCANTATGCAAAAATATATTAAATCTCCAGACCAR
AAGGAAAATGACAAGCACCCAGAAATCAAYCCTGAARGCACAGAAATTTATAACCTAAAT
GACAGAGAATTCAAAATAGCTATCATAAAAAAGCTCAATGAATTACAAGAAAATACAGAT
AGACAATTCAATGAAATCAGGAACTTCTTCACAAAAGAG
ATTGAAACTATAAAGAAAAACCAATCAGAAATGTTGGAGATGAAAAACACAATGGAGGAG
ATAAAGAAAAATCTGGAATCTTTAAAGAACAGAGCTGACAATATGGAGGAAAGAATTAGC
AATATTGAGGATAGGAATGCAGAAATGCTCCAGATGGAGGAGGAGAGAGAACTAAGACTA
AAAAGAAATGAAGAAATTCTCYGAGAAATATCCGACTCAATTAGGAAATGCAACATAAGG
ATTATAGGTATTCCAGAGGGAGAAGAGAGGGAAAAAGGAGCAGAGAGCTTGTTCAAAGAA
ATAATAGCTGAGAACTTCCCAAACCTGGGGAAGGAGCTGGAAATACAAGTGAATGAAGTC
AATAGATCTCCTAAATATATCAACATDAAAAGACCCTCTCCAAGGCATATAGTAGTAAAG
CTGGCAAAAGTCAATGACAAAGAAAAAATATTAAGGGCAGCAAGACAAAAAAAAATA
ACATACAAAGGAATTCCTATCAGGCTCTCAGCCGATTTCTCGGCAGAAACTTTACAGGCT
AGGAGAGAGTGGAATGATATATTCAAAATTCTGAAAGACAAAAACTTTCAGCCAAGAATA
CTCTATCCAGCGAAAATATCCTTCAGATATGATGGAGAAATAATAACTATCCCAGATAAA
CAAAAGCTAAGGGAGTTCATTGCCACAAGACCCCCACTACAAGAAATGCTCAAGAA
GGCCCTCATGCCTGAAAAAAAAAAGAGAAAGGGGATACAAAGCTTTGAG
CAAGGAGAAAAATAGGTAGACAAAATCAGAAAAATTGCAG
CTCTCTATCAGAATAGGTTAGCAAACACTTAATTATAACATCAAAGATTAAGGGAAGGA
AAACACCAAAAATAAATATAACCTCATCACTTTAAACACAAACTCACAACACAAGAT
GGAATAAGTTGTGACAATAATAACTTAGAAGGGGAAGAGGAAAGGGATGGAATCGACTTA
GTCTAAGGAAATAAGAGGCCATCAGAAAATGGACTATCTCATCTAT
GAGATTTTTTATACAAACCTCATGGTAACCACTAAACAAATAATCAGAACAGAGACACAT
ATGATAAATAAAGAGAAAACTAAGAAAACCATCATACAGAACTACCAAACTGAATTGGTA
GTCCAAAACACATGGGACGAGAAACAAAGGAAATGCAAAAGAACCAGAAAATG
AGCGATAAAATAGCAACATTAAGCCCTCATATATCAATAATCACTCTAAATGTAAATGGA
TTGAATTCTCCAATCAAAAGACACAGAGTGGCAGGATGGATTAAAAAACAAGAYCCAACA
ATATGCTGCCTCCAGGAAACACATCTCAGCTCTAAAGACAAACACAGGCTCAGAGTGAAA
GGATGGAAGACAATACTCCAAGCTAATGGCAAACAAAAGAAAGCAGGTGTTGCCATACTT
ATATCAGACAAAGTAGACTTCAAGATAAAACAGGTAATGAGAGACAAAGAGGGGCAATAT
ATAATGATAAAAGGGACACTCCACCAAGAAGACATATCACTTATAAATATATATGCACCC
AACACAGGAGCACCAAAGTACATAAAGCAACTATTAACAAACCTAAAAGGAGATATTAAC
AACAACACAATAATAGTAGGGGATCTTAACACCCCACTTACATCAATGGATAGATCATCC
AGACAGAAAGTCAATAAGGAAATAGTGGACTTAAACGAAAAACTAGACGAGATGGACTTA
ATAGATATATANAGAGCACTCCATCCAAACACAGCAGATTACACATTCTTCTCAAGCGCG
CATGGAACATTCTCAAGGATAGACCATATGTTGGGAAACAAGGCAAGCCTCTATAAATTT
AAGAAGATTGAAATCATAACAAGCATCTTTTCCGACCATAATGCTATGAAACTAGAAATC
AACTACAAGAAAAAAACTGGGAAAGTGACAAAGATGTGGAGACTAAACAACATGCTACTG
AACAACCAATGGATCATTGAAGAAATTAAAGGAGAAATCAAAAAATATCTGGAGACAAAT
GAAAATGAAAATACACCATACCAACTCATATGGGATGCAGCAAAAGCGGTCCTGAGAGGG
AAACTCATAGCAATACAGGCCCACCTTAACAAACAAGAAAAATCCCAAATAAGCAACCTT
AAACTACACCTAACAGAATTAGAAAAAGAAGAACAAACAAAGCCCAAAGTCAGCAGAAGG
AGGGAAATAATAAAAATTAGAGCAGAAATAAATGAAATTGAAACCAAAAAAACAGTAGAA
AGGATCAATGAAACAAAGAGCTGGTTCTTTGAGAAGATAAACAAAATTGACAAACCCTTA
GCCAGACTCACTAAGAAAAAAAGAGAGAAGGCTCAAATAAATAAAATTAGAAATGAAAGA
GGAGAAATTACAATGGATACCACAGAAATACAAAGGATTATAAGAGAATACTATGAAAAA
CTATATGCCAACAAATTGGACAATCTAGAAGAAATGGATAAATTCTTAGACTCATACAAC
CTCCCAAAACTGAATCAAGAAGAAATAGAGAATCTGAATAGACCAATCACAAGTAAAGAG
ATTGAAACAGTAATCAAAAACCTCCCAAAAAATAAAAGTCCAGGACCAGATGGCTTCTCT
GGAGAATTTTACCAAACATTCAAAGAAGATTTAATACCTATCCTTCTCAAACTATTCCAA
AAAATAGAGGAAGATGGAACACTTCCTAACACATTCTACGAGGCCAACATCACCCTGATA
CCAAAGCCAGACAAGGACAATACAAAGAAGGAAAATTACAGGCCAATATCGCTGATGAAC
ATAGATGCAAAAATCCTCAACAAAATATTGGCAAACCGAATACAGCAATACATTAAAAAG
ATCATACACCATGATCAAGTGGGATTTATACCAGGGACACAGGGATGGTTCAACATCCGC
AAATCAATCAATGTGATACACCACATTAACAAAACGAGGAATAAAAACCACATGATCATC
TCAATAGATGCAGAGAAAGCATTTGACAAGATCCAACATCCATTTATGATAAAAACTCTC
AACAAAATGGGTATAGAAGGAAAGTACCTCAACATAATAAAGGCCATATATGACAAACCC
ACAGCCAACATCATACTCAACGGGGAAAAACTGAAAGCCATTCCTCTGAGAACAGGAACA
AGACAAGGGTGCCCACTCTCGCCACTCTTATTCAACATAGTACTGGAGGTTTTGGCCAGA
GCAATTAGGCAAGAAAAAGGAATAAAAGGAATCCAAATAGGCAACGAAGAAGTGAAACTC
TCGCTGTTTGCAGATGACATGATTTTATATATAGAAAACCCTAAAGAATCCATTGGAAAA
CTATTAGAAATAATCAACAACTACAGCAAAGTTGCAGGGTACAAAATCAACTTACAAAAA
TCAGTTGCATTTCTATACTCTAATAACGAACTAACAGAAAGAGAACTCAAGAAGACAATC
CCATTTACAATTGCAACAAAAAGAATAAAATATCTAGGAATAAATTTAACCAAGGAGGTG
AAAGACCTATACAATGAAAACTATAAGACATTATTGAAAGAAATCGATGATGACATAAAG
AAATGGAAAGATATCCCATGCACATGGATTGGAAGAATAAACATAGTTAAAATGTCCATA
CTACCTAAAGCAATCTACAGATTCAATGCAATCCCAATCAGAATCCCAATGACATTCTTC
ACGGAAATAGAACAAAGAATHCTAAAATTCATATGGGGCAACAAAAGACCCCGAATAGCT
AAAGCAATCCTGAGAAAAAAGAACAAAGCTGGAGGCATCACAATCCCTGACTTCAAAATA
TACTACAAAGCTATAATAATTAAAACAGCATGGTACTGGTACAAAAACAGACACACAGAT
CAATGGAACAGAATTGAAAGCCCAGAAATAAAACCACACATCTACGGACAGCTAATCTTT
GACAAAGGAGCTAAGAACATACAATGGAGAAAGGAAAGTCTCTTCAATAAATGGTGCTGG
GAAAACTGGACAGCCACATGCAAAAGAATGAAAGTAGACCATYTTCTTTCGCCATACACA
AAAATTAACTCAAAATGGATCAAAGACTTGAAGGTAAGACCTGAAACTATAAAACTCCTG
GAAGAAAATATAGGCAGTACACTCTTTGACATCGGTCATAGAGGGATCTTTTCGAATTCC
ATGTCTACTCGGACAAGGGAAACAAAAGAAAAAATAAACAAGTGGGACTTCATCAGACTA
AAGAGCTTCTGCAAGGCAAATGAAACCAGGATCAAAATGAAAAGACAACCCACCAGCTGG
GAGAAAATATTTGCAAATCATATATCTGACAAGGGGTTAATCTCCATAATATATAAAGAA
CTCACACAACTGAACAACAAAAAAACAAACAACCCGATCAAAAAATGGGCAGAGGATATG
AACAGACATTTTTCCAAGGAAGATATACAGATGGCCAATAGGCACATGAAAAGATGTTCA
ACATCACTAATCATCAGGGAAATGCAAATCAAAACTACACTAAGATATCACCTTACACCC
ATTAGAATGGCTATAATCACCAAGACAAAAAATAACAAATGTTGGAGAGGTTGTGGAGAA
ACGGGAACCCTCATTCACTGCTGGTGGGAATGCAAACTGGTGCAGCCTCTATGGAAAACA
GTATGGAGATTCCTCAAAAAATTAAAAATAGAAATACCTTATGATCCAGCTATCCCACTA
CTGGGTATTTATCCAAAGAACCTGAAATCAACAATCCAAAGAGGCTTATGCACCCCTATG
TTCATTGCAGCATTATTCACTATAGCCAAGAAGTGGAAGCAACCCAAGTGTCCCTCGACT
GATGATTGGATAAAGAAGATGTGGTATATATATACAATGGAATACTACTCAGCCA
TAAAAAAAAGACAAAATCGTCCCATTTGCAACAACATGGATGGACCTGGAGGGTATTATG
TTAAGTGAAATAAGCCAGACAGAGAAAGACAAACACCGCATGATTTCACTCATATGTG
GAAGATAAACTAACACACGGACAGA
GAGAACAGTTTGGTGGTTACCAGGGGGAAGGGGGTTGGGGGGTGGG
CACAAGGGGTGAAGGGATGCATTTATATGGTGACTGACAAA
CAATAATGTACAACAAAA
ATTTCACAATDAAAAAAAAAAAAAAAAAAAAA
>L1_Cs2_III
AG
ATGGAAAAWGACAAATACCCAGAAATCAATCCTGAAGKCACAGAAATCTACAATCTAAAT
GACAGAGAATTCAAAACAGYTATCATAAAAAAACTCAATGAGTTACAAGAAAATTCAGAA
AGACAGTTCAATGAAATCAGGAATAAAATTAATGAACAGAGGGAATTCTTCACAAAAGAG
ATTGAAACTATAAARAAAAACCAAWCAGAAATGTTGGAGATGAAAAACACAATGAATGAG
ATAAAGAAAAATCTGGARTCCTTAAAHAACAGAGCTGATATTATGGAGGACAGAATTAGC
AATTTAGAGGATAGAAATATAGAAATGCTTCAGATGGAGGAGGAGAGAGAACTAAGACTA
AAAAGAAATGAAGAAATTCTCCGAGAAATATCTGACTCAATTAGGAAATGCAACATAAGG
ATTATAGGTATTCCAGAGGGAGAAGAGAGGGAGAAAGGAGCAGAGAGCTTGTTCAAAGAA
ATAATAGCTGAGAACTTCCCAAACCTGGGGAAGGAGCTGGAATTACAAGTAAATGAAGCC
AATAGAACTCCTAATTACATCAATGTAAAAAGACCTTCTCCAAGGCATATAWTAGTAAAA
CTGGCAAAAGTCAATGACAAAGAAAAAATATTAAGGGCAGCAAGGCAGAAGAAAATA
ACCTACAAAGGAACCCCTATCAGGCTTTCAGCAGATTTCTCAGCAGAAACCTTACAGGCT
AGGAGAGAGTGGAATGATATATTCAAAATTCTGAAAGACAAAAACTTTCAGCCAAGAATA
CTCTATCCAGCGAAAATATCCTTCAGATATGATGGAGAAATAAAAACTTTCCCAGATAAA
CAAAAGCTGAGGGAGTTCATTGCCACAAGACTCCCCTACAAGAAATGCTCAAGAA
DGCCCTCATACCTGAAAAAAAAAAGAAADGGTTTACAAAGCCTTGAG
CAAGGAGATAAATAGGCAGACAAAATCAGAAAATTGCAG
CTCTCTATCAGAACAGGTTAGCAAACACTTAATTATAACATTAAAGATAAAGGGAAGGA
AARCATCAAAAATAANTATAATCACTTCATTTTAAYCACAAACTCACAACACAAAAC
GGAATAAGTTGTGACAACAATAACTTAGAAGGGGAAGAGGAAAGGGATGGAACCTGCTTA
GACTAAGGAAATAAGAGGCTATCAGAAAATGGACTATCTCATCTAT
GAGATCTTTTATACAAACCTCATGGTAACCACTAAACAAAAAATCAGAACAGAGACACAA
ATGATAAATAAAGAGAAAACTGAGAAAACCATCATAGAGAACCACCAAACTGAATTGGCA
GTCCGAAATACACGGGACGAGAAACAAGGGAAATACAGAACAACTGGAAAACA
AGCGATAAAATGGCAGYATTAAGCCCTCATATATCAATAATCACTCTAAATGTAAATGGA
TTGAATTCTCCAATCAAAAGACACAGAGTGGCTGGATGGATTAAAAAACAAGACCCAACA
ATATGCTGCCTCCAGGAAACACATCTCAGCTCTAAAGACAAACACAGGCTCAGAGTGAAG
GGATGGAAGATGATACTCCAAGCTAATGGCAAACAAAAGAAAGCAGGTGTTGCCATACTT
ATATCAGACAAAGTAGACTTCAAGATAAAAAAGGCAATGAGAGACAAAGAGGGGCAGTAT
ATAATGATAAAAGGGACACTCCACCAAGAGGACATAACACTTATAAATATATATGCACCY
AACACAGGAGCACCAAAGTACATAAAGCAACTATTAACAGACCTAAAAGGAGAWATTAAC
AGCAACACAATAATAGTAGGGGACCTTAACACCCCACTTACATCAATGGATAGATCATCC
AGACAGAAAGTCAACAAGGAAATAGTGGACTTAAATGAAAAACTAGACCAGATGGACTTA
ATAGATATATATAGAACACTCCATCCAAAAACAGCAGAATACACATTCTTCTCAAGTGCA
CATGGAACATTCTCAAAGATAGACCATATGTTGGGAAACAAGGCAAGCCTCAATAAATTT
AAGAAGATTGAAATCATATCAAGCATCTTTTCCGACCATAATGCTATGAAACTAGAAATC
AACTACAAGAAAAAAGCTGGGAAAGTGACAAATATGTGGAGACTAAACAACATGCTACTG
AACAACCAATGGATCAWTGAAGAAATTAAAGGAGAAATCAAAAAATATCTGGAGACAAAT
GAAAATGAAAATACACCATACCAACTCATATGGGATGCAGCAAAAGCGGTCCTAAGAGGG
AAATTCATAGCAATACAGGCCCACCTTAACAAACAAGAAAAATCTCAAATAAGCAATCTT
AAACTACACCTAACAGAAYTAGAAAAAGAAGAACAAACAAAGCCCAAAGTCAGCAGAAGG
AGGGAAATAATAAAAATTAGAGCAGAAATAAATGAAATTGAAACYAAAAAAAHAATAGAA
AGGATCAATGAAACTAAGAGCTGGTTCTTTGAGAAGATAAACAAAATTGACAAACCCTTA
GCCAGACTCACTAAGAAAAAAAGAGAGAAGGCTCAAATAAATAAAATTAGAAATGAAAGA
GGAGAAATTACAACGGATACCACAGAAATACAAAGGATTATAAGAGAATACTATGAAAAA
CTATATGCCAACAAATTGGACAATCTAGAAGAAATGGATAAATTCTTAGACTCATACAAC
CTCCCAAAACTGAATCAAGAAGAAATAGAGAATCTGAATAGACCAATCACAAGTAAAGAG
ATTGAAACAGTAATCAAAAACCTCCCAAAAAATAAAAGTCCAGGACCAGATGGCTTCTCT
GGAGAATTCTACCAAACATTCAAAGAAGATTTAATACCTATCCTTCTCAAACTATTCCAA
AAAATTGAAGAAGATGGAACACTTCCTAACACATTCTATGAGGCCAACATCACCCTGATA
CCAAAGCCAGACAAGGACAACACAAAGAAGGAAAATTACAGGCCAATATCGCTGATGAAC
ATAGATGCAAAAATCCTCAACAAAATATTGGCAAACCGAATACAGCAATACATTAAAAGG
ATCATACACCATGATCAAGTGGGATTTATACCAGGGACACAGGGATGGTTCAACATCCGC
AAATCAATCAATGTGATACACCACATTAACAAAATGAGGAATAAAAACCACATGATCATC
TCAATAGATGCAGAGAAAGCATTTGACAAGATCCAACATCCATTTATGATAAAAACTCTC
AATAAAATGGGTATAGAAGGAAAGTACCTCAACATAATAAAGGCCATATATGACAAACCC
ACAGCCAACATCATACTCAATGGKGAAAAACTGAAAGCCATCCCTCTGAGAACAGGAACA
AGACAAGGGTGCCCACTCTCACCACTCTTATTCAACATAGTACTGGAGGTTTTGGCCAGA
GCAATTAGGCAAGAAAAAGAAATAAAAGGWATCCAAATTGGCAAGGAAGAAGTGAAACTC
TCGCTGTTTGCAGATGACATGATTTTATATATAGAAAACCCTAAAGAATCCATCAGAAAA
CTATTAGAAATAATCAACAACTACAGCAAAGTTGCAGGGTACAAAATCAACTTACAAAAA
TCAGTTGCATTTCTATACTCTAATAACGAACTAACAGAAAGAGAASTCAAGAATACAATC
CCATTTACAATCGCAACAAAAAGAATAAAATATCTAGGAATAAATTTAACCAAGGAGGTG
AAAGACCTATACAATGAAAACTATAAGACATTATTGAAAGAAATNGATGATGACATAAAG
AAATGGAAAGATATTCCATGCACATGGATTGGAAGAATAAACATAGTTAAAATGTCCATA
CTACCTAAAGCAATCTACAGATTCAATGCAATCCCAATCAGAATCCCAATGACATTCTTC
ACDGAAATAGAACAAAGAATCCTAAAATTCATATGGGGCAACAAAAGACCCCGAATAGCT
AAAGCAATCCTGAGAAAAAAGAACAAAGCTGGAGGCATCACAATCCCTGACTTCAAAATA
TACTACAAAGCTATAGTAATCAAAACAGCATGGTACTGGTACAAAAACAGACACACAGAT
CAATGGAACAGAATTGAAAGCCCAGAAATAAAACCACACATCTATGGACAGCTAATCTTC
GACAAAGGAGCCAAGAACATACAATGGAGAAAGGAAAGTCTCTTCAATAAATGGTGTTGG
GAAAACTGGACAGCCACATGCAAAAGAATGAAAGTAGACCATTATCTTTCACCATACACA
AAAATTAACTCAAAATGGATTAAAGACTTGAAGGTAAGACCTGAAACCATAAAACTCCTA
GAAGAAAATATAGGCAGTACACTCTTTGACATCGGTCTTAGAAGGATCTTTTCGAATACC
ATGTCTACTCAGGCAAGGGAAACAAAAGAAAAAATAAACAAATGGGACTTCATCAGACTA
AAGAGCTTCTGCAAGGCAAAGGAAACCAGGAACAAAATGAAAAGACAACCCACCAACTGG
GAGAAAATATTTGCAAATCATATATCCGACAAGGGGTTAATCTCCAAAATATATAAAGAA
CTCATACAACTCAACAACAAAAAAACAAACAACCCGATCAAAAAATGGGCAGAGGATATG
AACAGACATTTTTCCAAAGAAGATATACAGATGGCCAATAGGCACATGAAAAGATGTTCA
ACATCACTAATCATCAGGGAAATGCAAATCAAAACTACANTGAGATATCACCTTACACCT
GTBAGAATGGCTATAATYACCAAGACAAAAAATAACAAATGTTGGAGAGGATGTGGAGAA
AAGGGAACCCTCATACACTGCTGGTGGGAATGCAAACTGGTGCAGCCACTATGGAAAACA
GTATGGAGATTTCTCAAAAAATTAAAAATAGAAATACCATATGAYCCAGCTATCCCACTA
CTGGGTATTTATCCAAAGAACTTGAAATCAACAATYCAAAGAGACTTATGCACCCCTATG
TTCATTGCAGCATTATTCACAATAGCCAAGACGTGGAAGCAACCCAAGTGCCCATCAACT
GATGAATGGATAAAGAAGATGTGGTATATATATACAATGGAATACTACTCAGCCA
TAAAAAAGACAAAATCGTCCCATTTGCAACAACATGGATGGACCTTGAGGGTATTATG
TTAAGTGAAATAAGCCAGACAGAGAAAGACAAACACCGTATGATTTCACTCATATGTG
GAAGATAAACAAACACATGGACAAA
GAGAACAGDTTAGTGGTTACCAGDGGGGAAGGGGGTTGGGGGGTGGG
GACAAGGGGDGAGGGGGGGCATTTATATGGTGVYTGAYAAA
TAATAATAAAAAAA
>L1_Cs3_I
AGGAGAGCAGAGAGCGACAGCGAGGCGAGAAACCTCTGAGATCGGGGAGGCAA
AAGTAAGCGCCCCTCCCCDACCCGGCCCACCDGACTGGCACTTCAGCACAGCGGYGCTYC
AGCTCAGCCCCVTCCCCAGAGGCAGCGGCCCCCAGGCGCCCAGGSCCCACCAGCAGGGGC
AGCGTGACTGTGCCCCACCCCCACAGGCAGCGGCCCCCAGGTGCCCGGGCCCGACCAGCA
GTGGGDCGAGCCTGCACHCCCGCACCAGAGGCAGCGGCAGCTCAGGCCCCACCACGCCAC
AGCCCCAGCTGCTCCGGCTGGACCAAGCCACGGCCCCAGCTTCCCCGGC
TTCACCATGCCACDGCCCCAGCTCYTTCGGCTKGACCGMCCCCCCRHCCCCGGCTCCA
GCTGCTTCGGCTTGGCCTGTGCTCAGGCTCCAGCTGACTTGGCGCCAGCAA
CTTCGGCCCACCGCACTCCAGTTCCAGCTTCTTTGGCCCAGCGGCACTCCA
GTTCCAGCTTCTTCAGCCCAGCGGCACTCCAGCTCCTGCTTCTTCAGCCCAGCGGCACTT
CAGCTGCAGCTGCTTCAACCCACCCGCACCCGAGCCCCAGCTGCTTCAGCCTAGCTGCG
CTCCAGTCCCAGCTGTTCCCACGCTTCAVCCCCAGCCGCTYCCACGCTTCCGCTCGV
AGCCGCYTCCGCTCAGCCATGCCTCAGMTC
AGCCAGGGGCCGACCAGA
GTGCCCGCGGATTGAGGCGGGSCCAGAATACACAGC
CCTTGACCCCCACCCAGCGGCAGCAAGAGGAAACTGCGACCATATATTTTCACTATG
AGGAAAAGTAAGCCAACACCGACAGGCACTATGCAAAAATATATTAAATCTCCAGACCAA
AAGGAAAATGACAAGCACCCAGAAGTCAACCCCGAAAGCACAGAAATGTATAACCTTAAT
GACAGAGAATTCAAAATAGCCATCATAAAAAACCTTAATGAAATACAAGAAAACACAGAC
AGACAATTCAATGAAATCAGGAGTTTCTTCACAAAAGAG
ATTGAAACTATAAADAAAAAVCAATCAGAAATCTTAGAGATGAAAAACACAATAGAGGAG
ATAAAGACAAATCTGGAAGCCTTAAGCATCAGAGCTGACAATATGGAGGAAAGAATTAGC
AATATTGAGGACAGCAATGCAGAAATGCTCCAGATGGAGGAGGAAAGAGAACTAAGACTA
AAAAGAAATGAAGAAACTCTCCGAGAAATATCCGACTCAATTAGGAAATCCAACATAAGG
ATTATAGGTATTCCAGAGGGAGAAGAGAGGGAAAAAGGAGCAGAGAACTTGTTCAAAGAA
ATAATAGCTGAGAACTTCCCAAACCTGGGGAAGGAGCTGGAAATACCAGTGAATGAAATA
AATAGATCTCCTAAATATATCAACACGAAAAGACCCTCTCCAAGGCATATAGTAGTAAAG
CTGGCAAAAGTCAACGACAAAGAAAAAATATTAAGGGCAGCTAGACAAAAAAAAAWA
ACGTACAAAGGATTTCCTATCAGGCTCTCAGCCGATTTCTCGACAGAAACTTTACAGGCT
AGGAGAGAGTGGAACGATATATTCAAAATTCTGAAGGACAAAAACTTTCAGCCAAGAATA
CTCTATCCAGCAAAAATATCCTTCAGATATGATGGAGAAATAATAACTATCCCAGATAAA
CAAAAGCTAAGGGAGTTCATTGCCACAAGACCCCCACTACAAGAAGTGCTCAAGAA
GGCCCTCATSCCTGAGGAAAAAAAAGAGAAAGGGGATTCAAAGTTTTGAA
CAAGGAGGAAAATAGGTCGACAAAACCAGAAAAATTGCAG
TCCTCTATCAAAATAGATTAGCAAACACTTAATTATAAAACCAAAGATCAAGGGAAGGT
AAGCACCAADAATAAATATAACCTCATCATGTTAAACACAAACTCACAACACAAGAA
GGAATAAGATGTGACAACAATAACTTAGAAGGGGAAGAGGAAAGGGATCGAATCGACTTA
GTCTAAGGGAATAAGAGGCCATCAAAAAATGGACTATCACATCCAC
GAGATTTTTTATACAAACCTCATGGTAACCACTAACCAAATAATCAGAACAGAGTCACAC
ACGATAAAGAAAGAGAAAACTAAGAGAACCCCCATACAGAACTACCAAACTGAATTGGTA
GTCCGAAACACATGGGACGAGAAACAAAAGAAATGCAAAAGAACCGGAAAAAG
AGCGATAAAATAACAACAACAAGCCCCCATATATCAATAATTACCCTAAATGTAAATGGA
CTGAACTCTCCAATCAAAAGACACAGAGTGGTGGGATGGATTAAAAAACAAGACCCAACA
ATATGCTGCCTCCAGGAAACACATCTCAGCTCTAAAGACAAACACAGGCTCAGAGTGAAA
GGATGGAAGACAATACTCCAAGCTAATGGCAAACAAAAGAAAGCAGGTGTTGCCATACTT
ATATCAGACAAAGTTGACTTCAAGATAAAACAGGTAATGAGAGACAAAGAGGGGCAATAT
ATAATGATAAAAGGGACACTCCACCAAGAAGACATATCACTTTTAAATATATATGCACCC
AAYACAGGAGCACCAAGGTACATAAAGCAACTATTAACAAACCTAAAAGGAGATATTAAC
AACAACACAATAATAGTAGGGGATCTTAACACCCCACTYTCATCAATGGAYAGATCATCC
AGACAGAAAATCAATAAGGAAATAATGGACTTAAATGAAAAACTTGATGAGATGGACTTA
ATAGATATATABAGAGCACTCCATCCAAACACAGCAGATTACACATTCTTCTCAAGCGCG
CATGGAACATTCTCAAGAATAGACCATATGTTGGGAAACAAGGCATGCTTATATAAATTT
AAGAAGATTGAAATCATAACAAGCATCTTTTCCGACCATAATGCCATGAAGCTAGAAATC
AACTACAAGAAAAAAACCGGGAAAGTGACAAAGHTGTGGAGACTCAACAACATGCTACTA
AACAACCAATGGATCATTGATGAAATTAAAGGAGAAATCAAATCATATCTGGAGACAAAT
GAAAATGAAAATACACCATACCAACTCATATGGGATGCAGCAAAAGCAGTCCTGAGAGGG
AAACTCATAGCAATACAGGCCCACCTTAACAAACAAGAAAAAGCCCAAATAAGCAACCTC
AAACTACACCTAACAGAATTAGAAAAAGAAGAACAAACAAAGCCTAAAGTCAGCAGAAGG
AGGGAAATAATAAAAATCAGAGCAGAAATAAATGAAATTGAAATTAAAAAAACAGTAGAA
AGGATCAATGAAACAAAGAGCTGGTTCTTTGAGAAGATAAACAAAATTGACAAACCCTTA
GCCAGACTCACCAAGAAAAAAAGAGAGAAGGCTCAAATAAATAAAATTAGAAATGAAAAA
GGAGAAATTACAACAGATACCACAGAAATACAAAAGATTATAAGAGAATACTATGAAAAA
CTATATGCCAACAAATTGGACAATCTAGAAGAAATGGATAAATTCTTAGACTCATACAAC
CTCCCAAAACTGAATCAAGAAGAAATAGAGAACCTGAATAGACCAATCACAAGTAAAGAG
ATTGAAACAGTAATCAAAAACCTCCCAAAAAATAAAAGTCCAGGACCAGATGGCTTCTCT
GGAGAATTTTACCAAACATTCAAAGAAGACTTAATACCTATCCTTCTCAAACTATTCCAA
AAAATAGAGGAAGATGGAACACTTCCCAACACATTCTATGAGGCCAACATCACCCTGATA
CCAAAGCCAGACAAAGACAATACTAAGAAGGAAAACTACAGACCAATATCCCTGATGAAC
ATAGATGCAAAAATCCTCAACAAAATATTGGCAAACCGAATACAGCAATACATTAAAAAG
ATCATACACCATGATCAAGTGGGATTTATACCAGGGACACAGGGATGGTTCAACATCTGC
AAATCAATCAATGTGATACACCACATTAACAAAACGAGGAATAAAAACCATATGATCATC
TCAATAGATGCAGAGAAGGCTTTTGACAAGATCCAACATCCATTTATGATAAAAACTCTC
AACAAAATGGGTATAGAAGGAAAGTACCTTAACATAATAAAGGCCATATATGACAAACCC
ACAGCCAACATCATACTCAATGGGGAAAAACTGAAAGCCATCCCTCTGAAAACAGGAACA
AGACAAGGGTGCCCACTCTCGCCACTCTTATTCAACACAGTACTGGAGGTTCTGGCCAGA
GCAATTAGGCAAGAAAAAGGAATAAAAGGAATCCAAATAGGCAACGAAGAAGTGAAACTC
TCGCTGTTTGCAGATGACATGATCTTATATATAGAAAACCCTAAAGAATCCATTGGAAAA
CTATTAGAAATAATCAACAACTACAGCCAAGTKGCAGGGTACAAAATCAACTTACAGAAA
TCAGTTGCATTTCTATATACCAACAACGAACTAACAGAAAGAGAACTCAAGAAGACAATC
CCATTTACAATTGCAACAAAAAGAATAAAATATCTAGGAATAAATTTAACCAAGGAAGTG
AAAGACCTATACAATGAAAACTATAAGACATTATTGAGTGAAATCAATGATGACATAAAG
AAATGGAAAAATATTCCATGCACTTGGATTGGAAGAATAAACATAGTTAAAATGTCCATA
CTACCTAAAGCAATCTACAGATTCAATGCAATCCCAATCAGAATCCCAAGGACATTCTTC
ACAGAAATAGAACAAAGAATACTAAAATTCATATGGGGCAACAAAAGACCCCGAATAGCT
AAAGCAATCCTGARAAAAAAGAACAAAGCTGGAGGCATCACAATCCCTGACTTCAAAACA
TACTACAAAGCGATAGTAATTAAAACAGCATGGTACTGGTACAAAAACAGACACACAGAT
CAATGGAACAGAATTGAAAGTCCAGAAATAAAACCTCACATCTACGGGCAGCTAATCTTT
GACAAAGGAGCTAAGRACATACARTGGAGAAAGGAAAGTCTCTTCAATAAATGGTGCTGG
GAAAACTGGACAGCCACTTGCAAAAGAATGAAAGTAGACCATCTTCTTTCGCCATACACA
AAAATTAACTCAAAATGGATCAAAGACCTGAAGGTGAGACCTGAAACTATAAAACTCCTG
GAGGAAAATATAGGTAGTACACTACTCGTCATCAGCCATAAAGGGATCTTTTTGAATTCC
ATGTCTACTCAGACAAGGGAAACAAAAGAAAAAATAAACAAGTGGGACTTCATCAGATTA
AAGAGCTTCTACAAGGCAAATGAAACCAGGATCAAAATGAATAGGBAACCCACCAGCTGG
GAAAAAATATTTGCAAACCATATATCTGACAAGGGATTAATCTCCATAATATATAAAGAA
CTCACACAACTGAATAACAAAAAAACAAACAACCCAATCAAAAAATGGGCAGAGGAAATG
AACAGACACTTCTCCAAAGAAGATATACAGATGGCCAATAGGCACATGAAAAGATGCTCA
ACATCACTAATCATCAGGGAAATGCAAATCAAAACCACACTAAGATATCATCTTACACCC
GTTAGAATGGCTATAATCACCAAGACAAAAAACAACAAATGCTGGAGAGGCTGTGGAGAA
ACGGGAACCCTAATCCACTGCTGGTGGGAATGCAAACTGGTGCAGCCTCTATGGAAAACA
GTATGGAGATTCCTCAAAAAATTAAAAATAGAAATACCTTATGATCCAGCTATCCCACTA
CTGGGTATCTACCCAACGAACCTGAAATCAACAATCCAAAGAGGCTTATGCACCCCTATG
TTCATTGCAGCATTATTCACTATAGCCAAGACATGGAAGCAACCCAAGTGTCCCTCGACT
GATGATTGGATAAAGAAGATGTGGTATATATATACCATGGAATACTACTCAGCCA
TAAAAAAAAGACAAAATCGTCCCATTTGCAACAACATGGATGGACCTGGAGGGTATTATG
TTAAGTGAAATAAGCCAGAAAGAGAAAGACAAACAGTGCATGATTTCACTCATATGTG
GAAGATAAACCAACACACGGACAGA
TAGAACTGTTTGGTGGTTACCAGGGGCDAGGGGGGTGGGGGGTGGG
CACAAGGGGTGGAGGGATGCACTTATATGGTGACTGACAAA
CAATAATGTACAACAAAA
ATTTCACAATAAAAAAAAA
>L1_Ec4_I
DGGGAGHTCTCGTCAAGATGGCDCTGTGAGCAGACGTTGAACTCRCCTCCT
CCCAHGAACACAACCAGGTTACAACAATTTTGGGAAGAATCACCCTGGATTGAAAACTGA
AAACTGGATAAAAAGAACCCCCACGACAAGGGACAGTCCTGACGAAAGCAGAAGAGGCAG
TAACTCCGGCHGGAGAGGAAAAAAGCCACCTTTGGGAGCAGCGGAGCTTCTCAGCTGGC
CAGGCGGGAGCCACCCTAAGGTACGCAGCCCTCCCTGGAGGAGTGAGGTCCGGAGCGGG
GGCAATACTGCTATAACCATCCTTCRGACTCAGCCCAACTGAGANGGGGGTCTTACTG
TCTGGCTTTGCTGGCTATTAACTGCAGCNAGGACACCCCAGAAAAGCTATCGGCCGA
AAGCCGAAAAGATCCGGGTCTTAAAGGGCCCACGCACAAACTCACTCATTGCAGCA
ACCTAAAATCACCAGAGAGAAGGCTGACTGTCCTTTGGTGAAACAAGACTCACCTGGTG
GGCTCTGGGGGCATCTTGGTGAGAGGAGGATCCTCTCTGGAGACTGAGACA
TTGGTGGGGGCCGTTGTTCTGAGCTGGTCCAGGCGTGCTGATACGGACACCDGTGGGGGC
CATTGAGGTDCATCCCTTGGGCTGTTAGCCCAGGGGTCTGCCACACCCACTAGAGCACAG
ATTTAATCCAGTTCAGCCAGGGCAGGCAACCCGCCCTAGGGACTGGCCCCACCTAACAGC
AAGCCCTCAGGCTACTTTTCAGCCTGCATTGACTGAGTGCCTTGATCCTCTACAGGCAGG
CAAGGGTGTCTGCCTCTGTGGGGCAGGGCTTGTGTGAGGACCAGGTGAACTGTGGGGGGC
ATTGGGGCAGAGGTGGGGGCCTCTGCAGTGTGGCABTGGGGTACDCTCCAGGGGGTTGAG
AAGTGTGCATGGACCAGGACTGTGTTGACAGTGTATGTGGTCCAGTGGGGGGTGAGGCT
TATCAGBGGCAGAAGACTTGTGCTTCACAAATAGCCATAAAAAGGATCAGCCCCACCTTC
CAAAGCCTGAAACAACTGAGTGCCTCCATGCCAAGGGCTAGCCCCACTCAGCTGCACTCC
TAAGAGAACTGACATCAGCCTTGTTGGCCTCAGGCCTATCACAACTGTANGCCCCTGAGC
CTAGCAACCAGCTACACTGGGTACCAACCCAATTAAGAGGACAATTGCAATAAGAGTGTG
CTAATAGACTTTGTAGCCAACAGTGCTGAGGCCCCTCCAAACCGGAT
TTACAAACAGCTGGCCAGGGAAGGAAAGATC
AGACTCCCTGGGTACCTGCAGTGGGAGCAACCCTGCCACAGCAGAAGAACACAAGT
AGCCCACAAAGGGGTCACTCCTGGTTCTTATGGT
CTGGTGACRAGAGGGAAGCACACTGCTGGGCCTCATAAGGCATC
TCATACATAAGGCCACTTCTCCAAGATCAGGAGACATAGCCRACTCACCTAGTA
CAAAGAAAATAGCACAGAGAAAGAGGCATAATGAGGAGGCAAAGGAATACTTTCCAAGCA
AGGGAACACTACAAAACACCAGAAAAAGAACTAAGTGAAACAGAAACTAGCGACCTCCTT
GACAAAGAATTCAAACAAAATATAATGAGGATGCTCACAGATATG
BAGAGAAGAATGGATGAACACAGTGAGCACATCAGCAAAGAA
CTGGAAGATATAAAAAAGAACCAATCAGAAATGAAGAATACAATACTCGAA
ATGAGAAATTCACTANAGGGACTCAATAGCAGAGTAGAGGAAGCAGAAGAATGGATCAGC
GAGCTAGACGAAAGABTAGAGGAAATCACCCAAGCAGAACAGAAAAGAGAAAAAAGAATT
AGACAGAATGAGAACAGTGTAAGGGAACTCTGGGACAATATCAAGCATGCTAACATTCGG
ATTATAGGGGTCCCAGAAGGAGAAGAGAGAGACAAAGGGGCAGAAAATTTATTTGTCGAA
ATAATAGAGGAAAATTTTCCTCACCTGAGGAAGGAAACAGACATCCAAGTTCAGGAAGCA
CAGAGAGCTCCAAACAAGAGAAGCCCAAAGAGGCCCACACCAAGACATATTATAATCAAA
ATGTCTAAAATTAAAGACAAAGAGAGAATCCTAAAAGCAGCAAGAGAAAGGCCACAAGTG
ACATATAAAGGGAAGCCCATCAGGCTGTCAGCGGACTTCTCAGCCGAGACCCTACAGGCG
AGAAGAGAATGGCACGACATATTTGAAGTGCTAAAAGGAAAAAACCTACAACCAAGAATA
CTCTATCCATCAAGGCTGTCATTCAGAATGGAAGGAGAGATAAAGAGCTTCCCAGACAAG
CAAAAATTAAAGGAGTTTATCACCAAGAAACCAGTTCTACAAGAAATGCTGAAGGG
ACTTATTTAAGTGGGAAAGCAATGACCACAAATAGAGATAAAAGAAAAAAATTATCAA
AAAAACCCAAAACAACAACAAGAAAAAACAGGCAATAAAATCACTTGTAAGGTAAAAG
TATAGTAAAGGCAGCAGATCAACTACCTGTGAAGRTAATATGAAGGTTAAAAGACAA
ATGTACTAAAATTACCTATTTCAATGATAAGAGGGTAATGGATAGACACACACTAAACAA
AAGACTATATATGATGTGAAAAACATATAATGTGGGAGGAGGGGAGTGAAAAAGTAGA
GCTTTTAGAAAGAGGTCAAGCTAAAGAGTCTATCDACTCAATATAGACTGTTATATGCAT
AGTATATTAAATAGGATCCTCATGGTAACCACAAACCAGAAACCTATAACAAGCAGGAAA
AAAAGTAAGACAAAAGAAATCAAACATATTACTAAAGATAGCCATCAAACCACAAGTGAA
GAGAGCAAGAGAAAAAGAAAGGAACTGAGAAGAACTACTAAAACACCCCAAAAAAGAAAA
AGTGACAAAATGGCAATAAATACATATTTATCAATAGCTACTTTAAATGTCAATGGA
YTAAATGCTCCAATCAAATGCCATAGGGTGGCCAACTGGATAAAAAAACAAGATCCATGT
ATATGCTGCATACAAGAGACACACTTCAGACCTACAGACACTCACAAACTGAAAGTGAAA
GGATGGAAAAAGATATTCCATGCAAATGGCAAAGAAAAGAAAGYVGGGGTAGCAATACTT
ATATCAGACAAAATAGACTTTAAATCAAAAACTGTAATAAGAGACAAAGAYGGGCACTAC
ATAATGATAAAGGGAACAATCCAACAAGAAAATATAACACTTGTAAATATCTACGCACCC
AACATAGGAGCACCTAAATATATAAAGCAATTATTAACAGACATAAGAGGAGAAATAGAC
AGTAACACAATAATAGTAGGGGACTTTAACACTCCACTTACACCAATGGATAGATCATCC
AAACAGAAGATCAATAAGGAAACACTCGCCTTAAAGGACACATTAGACCAGATGGACTTA
GTAGATATATACAGAACATTCCATCCAAAAACCACAGAATACACATTCTTTTCAAATGCC
CATGGAACATTCTCCAGGATTGATCACATATTAGGCCACAAAACAAGTCTCAATAAATTT
AAGAAGATCRAAATAATACCATGCATCTTTTCTGACCACAAAGGTATGAAACTGGAAATC
AACTACAGAAAGAAAACCAGAAAAGCCACAAAAATGTGGAGATTGAACAAAATGCTACTG
AACAATGATTGGGTCAATGAAGAAATCAAAGAAGAAATAAAAAAATTCCTGGAGACAAAT
GAAAATGAAAACAYGACATGCCAAAATCTGTGGGATACAGCAAAAGCGGTTCTAHGAGGG
AAGTTTATAGCAATTCAGGCCTACCTCAACAAAGAAGAAAAATCCCAAATAGACAATCTA
AAAGTGCACCTAAAGGTACTGGAAAAAGAACAACAAACAAAGCCCAAAATCAGCAGAAGG
AAGGAAATAATAAAAATCAGAGCAGAAATAAACGAAATAGAGACTAAAAAAACAATAGAA
AAAATTAATGAAACCAAGAGCTGGTTCTTCGAAAAGATAAACAAAATTGACAAACCCTTA
GCTAGACTCACCAAGAAAAAAAGAGAGAAGGCTCAAATAAATAAAATCAGAAATGAAAGA
GGAGAGATTACAACGGACACCTCAGAAATACAAAAGATAATAAGAGAATACTATGAAAAG
CTATAYGCCAACAAATTGGATAATCTAGAAGAAATGGATAAATTCTTAGAAACATACAAC
CTTCCAAAACTGGACCAAGAAGATGTAGAAAATTTGAATAGACTGATCACCAGTAAGGAG
ATCRAAACAGCAATTAAAAACCTCCCAAAAAATAAAAGTCCAGGACCAGATGGCTTCCCT
GGTGAATTCTACCAAACATTCAAAGAAGACTTAATACCTATCCTTCTCAAACTCTTCCAA
AAAATTGAAGAGGAGGGGAGGCTTCCTAACTCCTTCTACGAAGCAAACATTATCCTGATA
CCAAAACCAGACAAGGACAACACAAAAAAAGAAAATTACAGGCCAATATCACTGATGAAC
ATCGATGCAAAAATCCTCAACAAAATACTAGCAAATCGAATACAACAATACATTAAAAAG
ATCATACATCATGATCAAGTGGGTTTCATTCCGGGGATGCAGGGATGGTTCAACATCCAC
AAATCTATCAACGTGATACACCACATTAACAAAATGAAGAATAAAAATCACATGATCATC
TCAATAGATGCAGAGAAAGCATTTGACAAGATACAGCATCCATTTATGATAAAAACTCTA
AATAAAATGGGTATAGAAGGAAAATACCTCAACATAATAAAGGCCATATATGACAAACCC
ACAGCAAATATCATTCTCAATGGAGAAAAACTGAAAGCTATCCCTCTAAGAACAGGAACC
AGACAAGGATGCCCACTGTCACCACTCTTATTTAACATAGTATTGGAAGTCCTAGCCAGA
GCAATCAGGCAAGAAAAAGAAATAAAAGGGATCCACATTGGAAAAGAAGAAGTGAAACTG
TCACTCTTTGCAGAYGACATGATTTTATATCTAGAAAACCCTAAAGAGTCCACTAAAAAA
CTTTTAGAAATAATAAAGGAATACAGTCAAGTTGCGGGATACAAAATCAATGTACAAAAA
TCVGTTGCGTTTCTATACACTAACAACGAAGTAGCAGAAAGAGAAATTAAGAATACAATC
CCATTTACAATTGCAACAAAAAGAATAAAATACCTAGGAATAAACTTAACVAAAGAGGTG
AAAGATCTGTACACCGAAAACTATAAAACATTGTTGAAAGAAATCGAAGAAGACACAAAG
AAATGGAAAGATATTCCRTGCTCTTGGATTGGAAGAATTAACATTGTTAAAATGTCCATA
CTTCCTAAAGCAATCTAYAGATTCAAYGCAATCCCTATCAAAGTTCCAACAACATTTTTT
ACAGAAATAGAACAAAGAATCCTAAAATTTATATGGAACAACAAAAGACCCCAAATAGCC
AAAGGATTCCTGAGAAAAAAGAACAAAGCTGGAGGTATCACACTCCCCGATTTCAAATTA
TACTACAAAGCCATAGTAACCAAAACAGCATGGTACTGGCACAAAAACAGACACACAGAT
CAATGGAACAAAATTGAGAGCCCAGAAGTAAACCCACACGTTTATGGACAGCTAATATTC
GACAAGGGAGCCAAGAGCATACGATGGAGAAAGGAGAGTCTCTTCAATAAATGGTGTTGG
GAAAACTGGACAGCCACATGCAAAAGAATGAAAGTAGACCATTCCCTTACACCATGCACA
AAAATCAACTCAAAATGGATTAAAGACTTGAATGTAAGACCCGAAACCATGAGACTTCTA
GAAGAAAACATAGGCAGTAHGCTCTATGACATTGGTCTGAGCAGCATATTTTCAAGTCCC
ATGTCTGACCGGGCAAGGGAAACAAAAGAAAAAATGAACAAATGGGACTACATCAAACTA
AAAAGCTTCTGCACAGCAAAGGAAACCATCAACAAAACGAAAAGACAACCTAACAATTGG
GAGAAGATATTTGCAAACCACATATCAGATAAGGGGTTAATATCCAAAATATACAAAGAA
CTCATACAGCTCAACAACAAAAAAACCAACAATCCAATTAGAAAATGGGCAAAAGATCTG
AACAGAGATTTCTCCAAAGAAGATATACAGATGGCCAACAGGCATATGAAAAGATGCTCA
ACATCATTAGCTATCAGGGAAATGCAAATCAAAACTACAATGAGGTATCACCTCACTCCG
GTCAGAATGGCTATAATTAACAAGACAGGAAACAACAAATGTTGGAGAGGGTGTGGAGAG
AAGGGAACCCTTGTTCACTGCTGGTGGCAGTGCAAACTGGTGCAGCCACTATGGAAAGCA
GTTTGGAGTATCCTCAGAAAATTAAGGATAGATCTACCATATGATCCAGCTATTCCACTG
CTGGGTATTTATCCAAAGAACTTGAAAACACAAAGGCATAAAGATACTTGCACCCCTATG
TTCATTGCRGCATTATACACAATAGCCAAGACTTGGAAGCAACCTAGGTGCCCATCAAGG
GACRAATGGATAAAGAAGATGTGGTATTTATACACGATGGACTACTACTCAGCCA
TAAGAAATGACGAAATCCAGCCATTTGTGACAACATGGATGGACCTTGAGGGTATTATG
CTGAGTGAAATAAGTCAGAGGGAGAAAGTCAAATACCATATGATCTCACTCATAAGTA
GAAGATAAAAACGACAAAAAAAAAAAAAACACATAGCATTG
GAGATTGGACTGGTGGTTACCATTGGGGAAGGGGGGAGGGGGGAGGG
CAAAAGGGGTGATTAGGGTCACATGTGAGGGGATGCACTATAATTAGTGTTCGGGTG
GTGAACATGATGTAATGTATMCAGAATTYGAAATATGATGTACATCBGAA
AAAAATAAAAATTAAAAAAHAAAAAAANADAAA
>L1_Ec4_II
GAGATCTCGTCAAGATGGCGGCGTAAGCAGACTCTGAACTCATCTCCT
CCCATGAACACAACCAGGTTACAACTATTTTTGGAAAAATTACCCTGGATAGAAAACTGA
AAACTGGATAAAAAGAACCCCCACAACAAGGGACAGTCCTGACTAAGGCAGAAGAGGCAG
AAATTCCTGCTGGAGAGGAAAAAAGCCACCTTTGGGAGCAGCGGAGCTTCTCAGCTGGC
CAGGCGGGAGCCACCCTAAGGTACGCAGCCCTCCCTGGAGGAGTGAGGTCCDGAGCVGG
GCCCGATACTGCTATAAGCATCCTTCAGACTCAGCNCAACTGAGACGAGGGTCTTACTG
TCTGGCTTTGCTGGCTATTAACTGCAGCGAGGATACCCCCAGAAAAGCTATCNGATGA
AAGCCGAAAAGACCCGGGTCTTAAAGGGCCCACGCACAAACTCACTCATTKCAGCA
ACCTAAAATCACCAGAGAGAAGGCTGACAGTCCTTTGGTGAAAHGAGACTCACCTGGTG
GGCTCTGGGGGCATCTTGGTGAGAGGAGGGACCTCTCCGGAGACTGAGACA
TTGGTGGGGGCCATTGTTCTGACCTGGTCCAGGCATGCTGACACAGACCCCGGTGGABGC
CATTGAGGTTCTTCCCTTGGCCTGTTAGCCCAGGGGTCTGCCACACCCACTAGAGCACAG
ATTTAATCCAGTTCAGCCAGGGCAGGCAGCCCVCCCTAGGGACCGGCCCCACCCAACAGC
AAGCCCTCAGGCTACTTTTCNGCCTGCATTGACTGGGTGCCTTGATCCTCTACAGGCAGG
CVAGTGTGTCTGCCTCTGTGGGGCAGGGCCTGTGTGAGGACCAGGTGAACTGTGGGGGGC
ATTGGTGGAGAGGTGGGGGCCTCTGCAGTGBGGCATCGGGGTATGCTCCAGGGGGTTGGG
AAGTGTGCATGGACCAGGACTGTGTTGACGGTGTGTGTGGTCCTGTGGGGGGTGAGGCT
TATCAGCNGCAGAAGACCTGTGCTTCACAAATAGCCATAAAAAGGATCAGCCCCACCTTC
CAAAGCCTGAAACAATTGAGTGCTCCCATGCCTAGGGCCAGCCCCACTCAGCTGCACTCC
TAAGAGAACTGACAACAGCCTTGTAGGCCTGAGGCCTATNVCAACTGTAAGCCCCTGAGC
CTAGCAACCAGCTACACTGGGTACCAACCCAATTAAGAGGAAAACTGCAATAGGAGTGTG
CTGATAGACTTTGTAGCCAAHGGTGCTGAGGCTCCCCAAACCGGAT
TTACAAACAGCTGGCCAGGGAAGGAAAGACT
AGACTCCCTGGGTACCTGCAGTAAGAGCAACCCTGCCACAGCAGAAGGACACAAGT
AGCCCACAAAGGGGTCACTCCTGGATCATTTGGA
CTGGTGACGAGAGGGAAGCACACTGCTGGGCCTCATAAGGCATC
TCATACATAAGGCCACTTCTCCAAGATCAGGAGACATAGCTGACTCACCTAATA
CATAGAAATAAGCACAGAGAAAGAGGCATAATGAGGAGACAAAGGAATACDTTCCAAGCA
AGGGAACAGGACAAAACCCCAGAAAAAGGACTAAATGAAACAGAAAHAAGYGACCTACTC
GACAAAGAGTTCAAACAAAATMTCATAAGGATGCTCACAGATATT
GGGAGAAGACTGGATGAACACAGTGAGCTCATCAVCAAAGAA
CTGGAAAATATAAAAAAGAACCAATCAGAAATGAAGAATACAATACTGGAA
ATGAAAAATTCACTAGAGGGACTCAATAGCAGAGTAGAGGATGCAGAAGAATGGATCAGC
GAGCTAGATGAAAGACTAGAGGAAATCACCCAAGCTGAACAGAAAAAAGAAAAAAGAATT
AGACAGAATGAGAACAGTCTAAGGGAACTCTGGGACAATATCAAGCAYRCTAACATTCGG
ATTATAGGTGTCCCAGAAGGAGAAGAGAGAGACAAAGGGGCAGAAAATTTATTTGAAGAA
ATAATAGVTGAAAATTTTCCTAACCTAAGGAAGGAAACAGACATCCAAGTACAGGAAGCA
CAGAGAGCTCCAAACAAGATAAGCCCAAAGAGGCCCACACCAAGACAHATTATAATTAAA
ATGTCCAAAATTAAAGATAAAGAGAGAATCCTAAAAGCAGCAAGAGAAAGGCCACAAGTG
ACATACAAAGGAAAGCCCATAAGGCTATCAGCGGACTTCTCAGCCGAGACCCTACAGGCG
AGAAGAGAATGGCATGACATATTTAAAGTGCTAAAAGGAAAAAACCTACAGCCAAGAATA
CTCTATCCATCAAGGTTGTCATTCAGAATGGAAGGAGAGATAAAGAGCTTCCCAGACAAG
CAAAAATTAAAGGAGTTTATCACCAAGAAACCAGTTCTACAAGAAATGCTGAAGGG
ACTTATTTAAGTGGGAAAGCAATGACCACAAATAGAGATAAAAAAATTATHAA
NAAAAAAAAAAAAAAAACCAGGCAATAAAATCACTDGTAAAGGTAAAAA
TATAGTAAAGGTAGCAGATCAACTACCTGTGAAGATAATATGAAGGTTAAAAGACAA
ATGTACTAAAATCACCTATTTCAATGATAAGAGGGTAATGGATAGACACACACTAAACAA
GAGACTANATATGATTTCAAAAACATAAAATGTGGGAGGAGGGGAGTGAAAAAGTAGA
GCTTTTAGAAAGAGGTCAAGCTAAAGAGTCTATCAACTCAATATAGACTGTTATATACAT
AGAATATTAAATAGGATCCTCATGGTAATCACAAATCAGAAACCTATAATAAGTAAGCAA
AAAAGTAAGACAAAAGAAATCAAACATATTACTAAAGAAAGCCATCAAACCACAAGGGAA
GAGAGCAAGAGAAAAAGAAAGGAACAGAGAAGAACTACTAAAACACCCAGAAAAAAAA
AGTAACAAAATGGCAATAAATACATATTTATCAATAGCTACTTTAAATGTCAATGGA
CTAAATGCTCCAATCAAATGCCATAGGGTGGCCAATTGGATAAAAAAACAAGACCCATGT
ATATGCTGCATACAAGAGACACACTTCAGACCTAAAGACACTCACAAACTGAAAGTGAAA
GGATGGAAAAAGATATTCCATGCAAATGGCAAAGAAAAGAAAGCNGGGGTAGCAATACTT
ATATCAGACAAAATAGACTTTAAAACAAAAACTGTAACAAGAGACAAAGAHGGGCACTAC
ATAATGATAAAGGGAACAATCCAACAAGAAAATATAACACTTGTAAATATCTATGCACCC
AACATAGGAGCACCTAAATATATAAAGCAATTATTAACAGACATAAAAGGAGAAATAGAC
AGTAACACAATAATAGTAGGGGACTTTAACACTCCACTTACACCAATGGATAGATCATCC
AAACAGAAGATCAATAAGGAAACACTGGCCTTAAABGACACATTAGACCAGATGGACTTA
GTAGATATATATAGAACATTCCATCCAAAAACCACAGAATACACATTCTTTTCAAATGCA
CATGGAACATTCTCCAGGATTGATCACATATTAGGCCACAAAACAAGTCTCAATAAATTT
AAGAAGATCGAAATAATACCATGCATCTTTTCTGACCACAAAGGTATGAAACTAGAAATC
AACTACAGGAAGAAAACCAGAAAAGCCACAAAAATGTGGAGATTAAACAAAATGCTACTG
AACAACGATTGGGTCAATGAAGAAATCAAAGGAGAAATCAAAAAATTCCTGGAGACAAAT
GAAAATGAAAATACGACATGCCAAAATCTGTGGGATACAGCAAAAGCGGTTCTAAGAGGG
AAGTTTATAGCAATTCAGGCCTACCTCAACAAAGAAGAAAAATCCCAAATAAACAATCTA
AAAGBDCATCTAAAGGTACTGGAAAAAGAAGAACAAACAAAGCCCAAAATCAGCAGAAGG
AAGGAAATAATAAAAATCAGAGCAGAAATAAACGAAATAGAGACTAAAAAAACAATAGAA
AAAATTAATGAAACCAAGAGCTGGTTCTTTGAAAAGATAAACAAAATTGACAAACCCTTA
GCTAGACTCACCAAGAAAAAAAGAGAGAAGGCTCAAATAAATAAAATCAGAAATGAAAGA
GGAGAGATTACAAYGGACACCTCAGAAATACAAAAGATAATAAGAGAATACTATGAAAAG
CTATATGCCAACAAATTGGATAATCTAGAAGAAATGGATAAATTCTTAGAAACATACAAC
CTTCCAAAACTGGACCAAGAAGAAGTAGAGAATTTGAATAGACCAATCACCAGTAAGGAG
ATCGAAACAGCAATCAAAAACCTCCCAAAAAATAAAAGTCCAGGACCAGATGGCTTCCCT
GGTGAATTCTACCAAACATTCAAAGAAGACTTAATACCTATCCTTCTCAAACTCTTCCAA
AAAATTGAAGAGGAGGGGAGGCTTCCTAACTCATTCTACGAAGCCAACATTATCCTGATA
CCAAAACCAGACAAGGACAACACAAAAAAAGAAAATTACAGGCCAATATCACTGATGAAC
ATCGATGCAAAAATCCTCAACAAAATACTAGCAAATCGAATACAACAATACATTAAAAAG
ATCATACATCATGATCAAGTGGGTTTCATTCCAGGGATGCAGGGATGGTTCAACATCCDC
AAATCTATCAACGTGATACACCACATTAACAAAATGAAGAATAAAAATCACATGATCATC
TCAATAGATGCAGAGAAAGCATTTGACAAGATACAGCATCCATTTATGATAAAAACTCTA
AATAAAATGGGTATAGAAGGAAAATACCTCAACATAATAAAGGCCATATATGACAAACCC
ACAGCAAATATCATTCTCAATGGAGAAAAACTGAAAGCTATCCCTCTAAGAACAGGAACC
AGACAAGGATGCCCACTGTCACCACTCTTATTTAACATAGTATTGGAAGTCCTAGCCAGA
GCAATCAGGCAAGAAAAAGAAATAAAAGGGATCCAHATTGGAAAAGAAGAAGTGAAACTG
TCACTCTTTGCAGAHGACATGATTTTATATMTAGAAAACCCTAAAGAATCCACTAAAAAA
CTTTTAGAAATAATAAATGAATACAGTCAAGTCNCGGGATACAAAATCAACATACAAAAA
TCGGTTGCRTTTCTATACACTAACAACGAAGTAGCAGAAAGAGAAATTAAGAATACAATC
CCATTTACAATTGCAACAAAAAGAATAAAATACCTAGGAATAAACTTAACCAAAGAGGTG
AAAGATCTGTACACCGAAAACTATAAAACATTGTTGAAAGAAATCGAAGAAGACACAAAG
AAATGGAAAGATATTCCATGCTCTTGGATTGGAAGAATTAACATHGTTAAAATGTCCATA
CTTCCTAAAGCAATCTATAGATTCAATGCAATCCCTATCAAAGTTCCAACAACATTTTTC
ACAGAAATAGAACAAAGAATCCTAAAATTTATATGGAACAACAAAAGACCCCGAATAGCC
AAAGGATTCCTGAGAAAAAAGAACAAAGCTGGAGGTATCACACTCCCTGATTTCAAAATA
TACTACAAAGCCATAGTAACCAAAACAGCATGGTACTGGCACAAAAACAGACACACAGAT
CAATGGAACAGAATHGAGAGCCCAGAAATAAACCCACACATTTATGGACAGCTAATATTC
GACAAGGGAGCCAAGAGCATACAATGGAGAAAGGAGAGTCTCTTCAATAAATGGTGTTGG
GAAAACTGGACAGCCACATGCAAAAGAATGAAAGTAGACCATTACCTTACACCATGCACA
AAAATCAACTCAAAATGGATTAAAGACTTGAATGTAAGACCCGAAACCATGAAACTTCTA
GAAGAAAACATAGGCAGTACGCTCTTTGACATCGGTCTTAGCAGCATATTTTCAAGTACC
ATGTCTGACNGGGCAAGGGAAACAAAAGAAAAAATGAACAAATGGGACTACATCAAACTA
AAAAGCTTCTGCACAGCAAAGGAAACCATCAACAAAAYGAAAAGACAACCTAACAATTGG
GAGAAGATATTTGCAAACCATATATCAGATAAGGGGTTAATATCCAAAATATACAAAGAA
CTCATACAGCTCAACAACAAAAAAACCAACAACCCAATTAAAAAATGGGCAAAAGATCTG
AACAGAGATTTCTCCAAAGAAGATATACGGATGGCCAACAGGCATATGAAAAGATGCTCA
ACATCATTAGCTATCAGGGAAATGCAAATCAAAACTACAATGAGGTATCACCTCACTCCG
GTCAGAATGGCTATAATTAACAAGACAGGAAACAACAAGTGTTGGAGAGGATGTGGAGAG
AAGGGAACCCTTGTACACTGCTGGTGGGAGTGCAAACTGGTGCAGCCACTATGGAAAGCA
GTATGGAGTATCCTCAGAAAATTAAGAATAGATCTACCATATGATCCAGCTATCCCACTG
CTGGGTATTTATCCAAAGAACTTGAAAACACAAADGCATAAAGATACATGCACCCCTATG
TTCATTGCAGCATTATWCACAATAGCCAAGACTTGGAAGCAACCTAGGTGCCCATCAAGG
GACGAATGGATAAAGAAGATGTGGTATTTATACACAATGGAATACTACTCAGCCA
TAAGAAATGATGAAATCCGGCCATTTGTGACAACATGGATGGACCTTGAGGGTATTATG
CTGAGTGAAATAAGTCAGAGGGAGAAAGTCAAATACCATATGATCTCACTCATAAGTA
GAAGATAAAAACAAHGACAAACAAACACATAGCAATG
GAGATTGGATTGGTGGTTACCATAGGGGAAGGGGGGAGGGGGGAGGG
CAAAAGGGGTGATTAGGCTCACATGTGAGGGGATGGACTATAATTAGTTTTTGGGTG
GTGAACATGATGTAATCTACACAGAATTCGAAATATATTAHGATGTACATCTGAA
AGCTATATAATGTTATAATCCAATGTTACTGCAATTAAAAAAAAAN
>L1_Ec4_III
DGAGATCTCGTCAAGATGGHGGCATAGGCAGACTCTGAACTCACCTCCT
CCCACAAACACAACCAGGTTACAACTATTCTTGGAAAAATTACCCTGGAGAGAAAACTGA
AAACTGGATAAAAAGAACCCCCACAACAAGGGACAGTCCTGACTGAGGTGGAAGAGGCAG
AAATTCCTTCTGGAGAGAAAAAAAGCCACCTTTGNGAGCAGCAGAGCTTCACAGCTGGC
CDGGCGGGAGCCACCCTAAGGTACACAGCCCTCCCTGGAGAAGTGGGGACCTTAGTGGG
GGCACATTACYGCTATAAGCATCCTTCAGACTCAGCACAACTGAGACGAGTGTCCTACTA
TCTGGCTTCNCTGGCTATTAACTGCAATGGGGAATACCCCCAGAAAAGCTATCAGACGA
AAGCNGAAAAAACCCDGCTCTTAAAGGGCCCATGCACAAATTCACCCATCTCAGAGAGCA
ACCTAAAATCACCANAAAGAAAGCTGCACAGTCCTTTGGTGAAAAGAGACTCACCTGGTA
GGCTCTGGGTGCATCTTGGTGAGAGGTGAGACCTCTCCAGAGACTGAGACA
TTGGTGGTGGCCATTGTTGTGACCTAGTACAGGCDTGCTGACACAGACVCTGGCAGATAC
CATTGAAGTTCTTCCCCTGGCCTGTTAGCCCAGGGGTCTGCCACACCCACTAGAGTGCAG
ATTTAATCCAGTTCAGCCAGGGCAGGCAGCCTGCCCTAGGGACCAGCCCCACCCAACAGC
AAGCCCTCAGGCTACTTGTCVGCCTGCATAGACTGGGTGCCTTGATCCTCTACAGGCAGG
HGAGTGTGTCCRCCTCTGTGGGGCAGGGCCTGTGTGAGGACCAGGTGAACTGTGGGGGGC
ATTGGTGGAGAGGTGGGGGCCTCTGCAGTGGGGCGACTGGGTATDCTCCAGGGGGTNNGG
AAGTGTGCATGGACCAGGACTGTGTTGACGGTGTGTGTGGACCTGTGGGGGGGGGGGGCT
TATCAGTGGCAGAAGACCTGTGCTTCACAAACAGCCACAAAGAGGATCAGCCCCACCTTC
CAAAGCCTGAAACAATTGGGTGCTCCCATGCCTRGGGCCAGCCCCACTCAGCTGCAATCC
TAAGAGAGCTGACAACAGCCTTGCAGGCCTGAGGCCTACAGCAACTGTAAGCCCCTGAGC
CTAGCAACCAGCTACACTGGGTACCTACTCAATTAACAGGAAAACTGCAACAGGAGTGTG
CTATTAGACCTTGTAGCCAATGGTGCTGGGGCTCCCCAAACCCGAT
TTACAAACAGCCDGCCAGGGAGGGAAAGACT
AGACTCCCTGGGTACCTGCAGTAAGAGCAACCCTGCCACAGCAGAAGGACACAAGT
AGCCCACACAGGGGTCACTCCTGGATCATTTGGA
CTGGTGATGAGAGGGAAGCACACTGCTGGGCCTCAAAAGGCATC
TCTTACATAAGGCCACTTCTCCAAGATCAGGAGACATAGCTGACTCACCTAATA
CATAGATATAAGCACAGAGAAAGAGGCATAATGAGGAGGCAAAGGAATACATTCCAAGCA
AGGGAACAGGACAAAACCCCAGAAAAAGAACTAAATGAAACAGAAATAAGCAATCTACCT
GACAAAGAGTTCAAACAAAAACTCATAAGGATGCTCACTGATATT
GGGAGAAGACTGGATGAACACAGTGAGAACATCAACAAAGAA
CTGGAAAATATAAAAAAGAACCAATCAGAAATGAAGAATACAATACTGGAA
ATGAAAAATTCACTAGAGGGACTCAATAGCAGAGTAGATGATACAGAAGAATGGATCAGC
GAGCTGGAHGAAAGACTAGAGGAAATCACCCAAGCTGAACAGATAAAAGAAAAAAGAATT
AAAAAGAATGAGAACAGTCTAAGGGAACTCTGGGACAATATCAAGTGCACTAACATTCAT
ATTATAGGTGTCCCAGAAGGAGAAGAGAGAGACAAAGGGGCAGAGAATCTATTTGAAGAA
ATAATAGCTGAAAACTTTCCTAACCTAAGGAAGGAAACAGACATCCAAGTACAGGAAGCA
CAGAGAGCACCAAACAAGATAAACCCAAAGAGGCCCACACCAAGACACATTATAATTAAA
ATGTCCAAAATTAAAGATAAAGAGAGAATCCTAAAAGCNGCAAGAGAAAGGCAACAAGTG
ACATACAAAGGAAAGCCCATAAGGCTATCGGCRGACTTCTCAGCCAAAACCCTACAGGCT
AGAAGAGAGTGGCATGACATATTTAAAGTGCTGAAAGGAAAAAACCTACAGCCAAGAATA
CTCTATCCAGCAAGGTTATCATTCAGAATGGAAGGAGAGATAAAGAGCTTCCCAGACAAG
CAAAAATTAAAGGAGTTTATCACCAAGAAACCAGTTCTACAAGAAATGCTGAAGGG
ACTTATTTAAGTGGGAAAGAGAAGACCACAAATAGGGATAAGAAAATTATNAH
AAAANCHAAAAAAACAGGCAATAAAATCACTGGTAAAGGCAAAAA
TANAGTAAAGGTAGCAGATCAACCACCTATGAAGATAATATGAAGGTTAAAAGACAA
AAGTACTAAAATTACCTATTTCAATGATAAGAGGGTAATGGATAGACACACACAAAACAA
GAGATTAGATATGATTTCAAAAACATAAAATGTGGGAGGAGGGGAGTAAAAGAGTAGA
GCTTTTAGAAAGAGGTCAAGCTAAAGAGACTATCAACTCAATATAGATTGCTATATAHGT
AGAATATTATATAGGAACCTCATGGTAATCACAAACCAGAAACCTATAATAAATAAACAA
ATAAGTAAGAGGAAAGAAATCAAACATATTACTAAAGAAAGCCATCAAACCACAAGGGAA
GAGAGCAAGAGAAGAAGAAAGGAACAGAGAAGAACTACTAAAACACCCAGAAAAAAA
AGTAACAAAATGGCAATAAATACATATTTATCAATAGCTACTTTAAATGTCAATGGA
CTAAATGCTCCAATCAAAAGGCATAGGGTGGCCAATTGGATAAAAAAAHAAGACCCATAT
ATATGCTGCATACAAGAGACACACTTCAGACCTAAAGACACTCACAAACTGAAAGTGAAA
GGATGGAAAAAGATACTCCATGCAAATGGCAAAGAAAAGAAAGCTGGGGTAGCAATACTT
ATATCAGACAAAATAGACTTTAAAACAAAAACTGTAACAAGAGACAAAGAAGGGCACTAC
ATAATGATAAAGGGAACAATCCAACAAGAGGATATAACACTTGTAAATATCTATGCACCC
AACATAGGAGCACCTAAATATATAAAGCAATTATTAACAGACATAAAAGGAGAAATAGAC
AGTAACACAATAATAGTAGGGGACTTTAACACTCCACTTACACCAATGGATAGATCATCC
AAACAGAAGATCAATAAGGAAACATTGGCCTTAAATGACACATTAGACCAGATGGACTTA
GTAGATATATATAGAACATTCCATCCAAAAACCACAGAATACACATTCTTTTCAAATGCA
CATGGAACATTCTCCAGGATTGATCACATATTAGGCCACAAAACAAGTCTCAATAAATTT
AAGAAGATCGAAATAATACCAAGCATCTTTTCTGACCACAAAGGTATGAAACTAGAAATC
AACTACAGGAAGAAAATCAGAAAAGCCACAAAAATGTGGAGATTAAACAAAATGCTACTG
AACAACGATTGGGTCAATGAAGAAATCAAAGGAGAAATHAAAAAATACCTGGAGACAAAT
GAAAATGAAAATACGACATGCCAAAATCTATGGGATACAGCAAAAGTGGTTCTAAGAGGG
AAGTTTATAGCAATTCAGGCCTACCTCAACAAACAAGAAAAATCCCAAATAAACAATCTA
ACAGTGCACCTAAAGGAACTGGAAAAAGAAGAACAAACAAAGCCCAAAATCAGCAGAAGG
AAGGAAATAATAAAAATCAGAGCAGAAATAAATGAAATAGAGACTAAAAAAANAATAGAA
AAAATTAATGAAACCAAGAGCTGGTTCTTTGAAAAGATAAACAAAATTGACAAACCTTTA
GCTAGACTCACCAAGAAAAAAAGAGAGAAGGCTCAAATAAATAAAATCAGAAATGAAAGA
GGAGAAATTACAACGGACACCTCAGAAATACAAAAGATTATAAGAGAATACTATGAAAAG
CTATAHGCCAACAAATTGGATAATCTAGAAGAAATGGATAAATTCTTAGAATCATACAAC
CTTCCAAAACTGGATCAAGAAGAAGTAGAGAATTTGAATAGACCAATCACCAGTAAGGAG
ATCAAAACAGTAATCAAAAACCTCCCAAAAAATAAAAGTCCAGGACCAGATGGCTTCCCT
GGTGAATTCTACCAAACATTCAAAGAAGACTTAATACCTATCCTTCTCAAACTCTTCCAA
AAAATTGAAGAGGAGGGGAGGCTTCCTAACTCATTCTATGAAGCCAACATTATCCTGATA
CCAAAACCAGACAAGGACAACACAAAAAAAGAAAATTACAGGCCAATATCACTGATGAAC
ATCGATGCAAAAATCCTCAACAAAATACTAGCAAATCGAATACAACAATACATTAAAAAG
ATCATACATCATGATCAAGTGGGTTTTATTCCAGGGATGCAGGGATGGTTCAACATCCGC
AAATCAATCAACGTGATACACCACATTAACAAAATGAAGAATAAAAATCACATGATCATC
TCAATAGATGCAGAGAAAGCATTTGACAAGATACAGCATCCATTTATGATAAAAACTCTA
AATAAAATGGGTATAGAAGGAAAATACCTCAACATAATAAAGGCCATATATGACAAACCC
ACAGCTAATATCATTCTCAATGGAGAAAAACTGAAAGCTATCCCTCTAAGAACAGGAACC
AGACAAGGATGCCCACTGTCACCACTCTTATTTAACATAGTATTGGAAGTCCTAGCCAGA
GCAATCAGGCAAGAAAAAGAAATAAAAGGGATCCAAATTGGAAAAGAAGAAGTGAAACTG
TCACTATTTGCAGAHGACATGATTTTATATATAGAAAACCCTAAAGAATCCACTAAAAAA
CTTTTAGAAATAATAAATGAATACAGTCAAGTCGCAGGATACAAAATCAACATACAAAAA
TCAGTTGCGTTTCTATACACTAACAAHGAAGTAGCAGAAAGAGAAATTAAGAATACAATC
CCATTTACAATTGCAACAAAAAGAATAAAATACCTAGGAATAAACTTAACCAAAGAGGTG
AAAGATCTGTACACCGAAAACTATAAAACATTGTTGAAAGAAATTGAAGAAGACACAAAG
AAATGGAAAGATATTCTGTGCTCTTGGATTGGAAGAATTAACATAGTTAAAATGTCCATA
CTTCCTAAAGCAATCTATAGATTCAATGCAATCCCTATCAAAGTTCCAACAACATTTTTC
ACAGAAATAGAACAAAGAATCCTAAAATTTATATGGAACAACAAAAGACCCCGAATAGCC
AAAGGAATCCTGAGGAAAAAGAACAAAGCTGGAGGTATCACACTCCCTGATTTCAAAATA
TACTACAAAGCTATAGTAACCAAAACAGCATGGTACTGGCACAAAAACAGACACACAGAT
CAATGGAACAGAATCGAGAGCCCAGAAATAAACCCACACATHTATGGACAGCTAATTTTB
GACAAGGGAGCCAAGAGCATACAATGGAGAAAGGAGAGTCTCTTCAATAAATGGTGTTGG
GAAAACTGGACAGCCACATGCAAAAGAATGAAAGTAGACCATTATCTTACACCATGCACA
AAAATCAACTCAAAATGGATTAAAGACTTGAATGTAAGACCTGAAACCATGAAACTTCTA
GAAGAAAACATAGGCAGTATGCTCTTTGACATCGGTCTTAGCAGCATATTTTCAAGTACC
ATGTCTGACCGGGCAAGGGAAACAAAAGAAAAAATAAACAAATGGGACTACATCAAACTA
AAAAGCTTCTGCACAGCAAAGGAAACCATCAACAAAACDAAAAGACAACCTAACAATTGG
GAGAAGATATTTGCAAACCATATATCAGATAAGGGGTTAATATCCAAAATATACAAAGAA
CTCATACATCTCAACAACAAAAAANCCAACAACCCAATTAAAAAATGGGCAAAAGATCTG
AACAGAGATTTCTCCAAAGAAGATATACVGATGGCCAACAGGCACATGAAAAGATGTTCA
ACATCATTAACTATCAGGGAAATGCAAATCAAAACTACAATGAGATATCACCTCACTCCN
GTCAGAATGGCTATAATTAACAAGACAGGAAACAACAAGTGTTGGAGAGGATGTGGAGAG
AAGGGAACCCTCGTACACTGCTGGTGGGAGTGCAAACTGGTGCAGCCACTATGGAAAACA
GTATGGAGTTTCCTCAGAAAATTAAGAATAGATCTACCATATGATCCAGCTATTCCACTG
CTGGGTATTTATCCAAAGAACTTGAAAACACAAATGCATAAAGATACATGCACCCCTATG
TTCATTGCAGCATTATTCACAATAGCCAAGACTTGGAAGCAACCTAGGTGCCCATCAAGG
GACGAATGGATAAAGAAGATGTGGTATATATACACAATGGAATACTACTCAGCCA
TAAGAAATGATGAAATCCGGCCATTTGTGACAACATGGATGGACCTTGAGGGTATTATG
CTAAGTGAAATAAGTCAGAGGGAGAAAGTCAAATACCATATGATCTCACTCATAAGTA
GAAGATAAAAACAANGACAAACAAACACATAGCAACA
GAGATTGGATTGGTGGTTACCAGAGGGGAAGGGGGGAGGGAGGAGGG
CGAAAGGGGTGATTAGGCACACATGTGTGGTGATGGATTGTAATTAGTCTTTGGGTG
GTGAACATGATGTAATCTACACAGAATTCNAAATATATTATGATGTACACCTGAA
AGTTATATAATGTTATAATCCAATGTTACTGCAATAAAAAAAAAAANNAAADAATTNNAW
TAT
>L1_Perissodactyla4_I
NNDAGNNGGTGTCAAGATGGCVGCATAGGCRGACTCTGAACTCACCTCCT
CCCATGGACACAACAAATTTACAACTACTCTTGGAACAATTACCCCTGAGAGAGAACTGA
AAACTGGATAAAAAGAACCCCCACAACAAGGGACAGTNCTGACTGAGGTGGAAGAGGCAG
AAATTCCTTTCTGGAGAGAAAAAAAGCCACCTTCNNAAGCTNCAGTGCTTCACGGC
CAGCCNGGAGCAATCNTAAGGTATGCAGCCTTCCCTGGAGGAGNGGGGGAYCTGAGHDGG
GGAGCNTTACCACTATAAGCAGCTTTTGGACTCAGCACAACHGAGANAAGTGTCATAATA
TCTGGCTTTGCTGGCTATTAACAACAATGGGGAATACCCCCAGAAAAGCTATBAGACATA
AGGGAAAAAAAAGCCTGCTCTTAAAGGGCCCATGCACAAATTCACCCATTTBGGAAAGCA
ACCTAAAATCACCAGAAAGAAAGGTGCACAGTCCTTTGGTGAAAAGAGACTCACYTGATA
GGCTCTGGGTGCATCTCAGTGAGAGGTGAGACVNCYBCVVBCTCCCCAGGGACTGAGACA
TTGGHDGCAGCCATTATTGTGACCTAGTACAGGCDTGCTGACACAGATGCTGGCAGACGC
CATTGGAGTTCTTCCCCTGGCCTGTTAGCVCAGGGGTCTGCCCCACCCACTAGAGCACHG
ATTTAATCCAGCTCAGCCAGGGCAGGCAGCCCACCCTAGGGACTGGCCCCACCCAACAGC
AAGCCCTNGGGCAACTTGTGGGCCTGCATAGGCDGGGTGCCTGGANCCTCTGCAGCNVGG
NGAGTGGGTCNVCCTCTGTGGGGCAGGGCATGCGTGAGGGGTGGGNNNAGTGTGTGGGGC
ATTGGTGGAGTGTGTGGGGCCTCTGCAGTGGGGCGACTGGGTCTGCTTCAGNGGGTCDGG
GNATGHACANGGGGCAGGACTGTGTTGABDGDGTGTGTGGNCCTGTGGGCVGTGGGGCT
TGTCAGCTGCAGHAGACTTGTGCTTCTCAAACAGCCACATAGGGGATCNGCCCCACCTTC
CAAAGCCTGAAACAATTGGGTGCTCCCATGCCTGGGGCCAGCCCCACTCAGCTGCAATCC
TGAGAGAGCTGACAACAGCCTTGCAGGCCAGAGGCCTACAGCAATTGTAAGCCCCTGAGC
CTAGCAACCAGCCATGCTGGGGGCCTACTCACTTAACAGAAAAACTGCAACAGGAATGTG
CTATTAGACCTTGCAGCCAACTGTGCTGGGGCTCCCCAHNCCCAATAAAGTGACTGAAG
GGHCCATAGCAGCCACACGCAGCTGAGCATTACAACCAGCHGGCCAGGGGGACAGCCT
AGCCTCCCBVGGCACCTGCAGCAAGAGCAACCCTGCCACAACAGAAGGACACAHGT
AGCCCACACAGGGGACACTCCTGGAACATTTGGAA
CTGGTGACAAGAGGGAAGCACACTGCTGGGCCTCATAAGGCATC
TCTTACATAAGGCCACCTCTCCAAGATCAGGAGANNTAGCTGACCTACCTAATA
CATAGATATAAGCACAGAGAAAGAGGCAAAATGAGGAGACAAAGGAATANGTTCCAAGTA
AGGGAACAGGACAAAACCCCAGAAAAAGAACTAAATGAAACAGAGATAAACAATCTACCT
GACAAAGAGKTNAAACTAANAGTCATAAGGATGCTCACTGATCTT
GGGAGAAGAATGGATGAACTCAGTGAGAACTTCAACAAAGAA
TTGGAAAATATAAAAAAGAACCAATCAGAAATGAAGAATACAATACTGGAA
ATGAAAAATTCACTAGAGGGACTCAATAGCAGAGTAGATGATACAGAAGAABGGATCAGC
AAGCTGGATGAAAGACTAGAGGAAATCACCCAAGCTGAACAGATAAAAGAAAAAAGAATT
AAAAAGAANGAGAACAGTCTAAGGGACCTCTGGGACAACATCAAGBNCACTAACATTCAT
ATTATAGGTGTCCCAGAAGGAGAAGAGAGAGACAAAGGGGCAGAGAATCTATTTGAAGAA
ATAATAGCTGAAAACTTTCCTAACCTAAGGAAGGAAACAGACATCCAGGTACAGGAAGCA
CAGAGAGCACCAAACAAGATAAACCCAAAGAGGCCCACACCAAGACACATTATAATTAAA
ATGTCAAGAATTAAAGATAAAGAGAGAATCCTAAAAGCTGCAAGAGAAAGGCAACAAGTD
ACATACAAAGGAAACCCCATAAGGCTATCAGCTGACTTCTCAGCAGAAACCTTACAGGCT
AGAAGGGAGTGGCATGATATATTTAAAGTGCTGAAAGGAAAAAACCTACAGCCAAGAATA
CTCTACCCGGCAAGGTTATCATTCAGAATGGAAGGAGAGATAAAGAGTTTCCCAGACAAG
CAAAAATTAAAGGAGTTTATCACCAAGAAACCAGTBTTACAAGAAATGCTAAAGGG
ACTTATTTAAGTGGNAAAGAGAAGACCACAAATAGGAATAAGAAAATTATCNA
AAAAAAAAANRCAATAAAATCACTGGTAAAGGCAAAAA
TACAGTAAAGGTAGCAGATCAACCACCTATGAAGATAATATGAAGGTCAAAAGACAA
AAGTACTAAAATTACCTATTTCCATGATAAGAGGGTAANGGATACACACACACAAAAAAA
GAGGTTAGATATGATATCAAAAACATAAAATGTGGGAGGAGGGGAGTAAAAGAGTAGA
GCTTTTAGCAAGAGGTCAAACTAAAGAGACCACAACTTAATATAGATTGCTATATAHGT
AGGTTATTATATATGAACCTCATGGTAATCACAAACCAGAAACCTATAATAAATACACAA
AAAATTAAGAGAAAGGAACCCAAACATAATACTAAAGAAAGCCATCAAACCACAAGGGAA
GAGAGCAAGAGAAGAAGAAAGGAACAGAGAAGAACTACTAAAACACCCAGAAAAAAA
AGTAACAAAATGGCAATAAGTACATHCTTATCAATAGCTACTTTAAATGTCAATGGA
CTAAATGCTCCAATCAAAAGGCATAGGGTGGCTGATTGGATAAAAAAAAAAGACCCATAT
ATATGCTGCATACAAGAGACACACTTCAGACCTAAAGACACTCACAAACTGAAAGTGAAG
GGATGGAAAAAGATACTCCATGCAAATGGCAATGAAAAGAAAGCTGGGGTAGCAATACTT
ATATCAGACAAAATAGACTTTAAAACAAAAACTGTAACAAGAGACAAAGAAGGGCACTAC
ATAATGATAAAGGGAACAATCCAACAAGAGGATATAACACTTGTAAATATCTATGCACCC
AACATAGGAGCACCTAAATATATAAAGCAATTATTAACAGACATAAAAGGAGAAATAGAC
AGTAACACAATAATAGTAGGGGACTTTAACACTCCACTTACACCAATGGATAGATCATCC
AAACAGAAGATCAATAAGGAAACATTGGCCTTAAATGACACATTAGACCAGATGGACTTA
GTAGATATATACAGAACATTCCATCCAAAAACCACAGAATACACATTCTTTTCAAATGCA
CATGGAACATTCTCCAGGATAGATCACATATTAGGCCACAAAACAAGTCTCAATAAATTT
AAGAAGATTGAAATAATACCAAGCATCTTTTCTGACCACAANGGTATGAAACTAGAAATC
AACTACAGGAAGAAAATNVGAAAAGCCACAAATATGTGGAGATTAAACAAAATGCTACTG
AACAATGATTGGGTCAATGAAGAAATCAAAGGAGAAATCAAAAAATACCTGGAGACAAAT
GAAAATGAAAATACGACATGCCAAAATTTATGGGATACAGCAAAAGCDGTTCTAAGAGGG
AAGTTTATAGCAATACAGGCCTACCTCAACAAACAAGAAAAATCTCAAATAAACAATCTA
ACAGTGCACCTAAAGGAACTGGAAAAAGAAGAACAAACAAAGCCCAAAATCAGTAGAAGG
AAGGAAATAATAAAAATCAGAGCAGAAATAAATGAAATAGAGACTAAAAAAANAADANAA
AAAATCAATGAAACNAAGAGCTGGTTCTTTGAAAAGATAAACAAAATTGACAAACCTTTA
GCTAGACTCACCAAGAAAAAAAGAGAGAAGGCTCAAATAAATAAAATCAGAAATGAAAGA
GGAGAAATTACAAHGGACACCTCAGAAATACAAAAGATTATAAGAGAATACTATGAAAAG
CTATACNCCAACAAATTGGATAATCTAGAAGAAATGGATAAATTCTTAGAATCATACAAC
CTTCCAAAACTGAATCAAGAAGAAATAGAGAATTTGAATAGACCAATCACCAGTAAGGAG
ATNGAAACAGTAATCAAAAACCTCCCAAAAAATAAAAGTCCAGGACCAGAHGGCTTCCCT
GGTGAATTCTACCAAACATTCAAAGAAGACTTAATACCTATCCTTCTCAAACTCTTCCAA
AAAATTGAAGAGGAGGGGAAGCTTCCTAACTCATTCTATGAAGCCAACATTACCCTGATA
CCAAAACCAGACAAGGACAACACAAAAAAAGAAAATTACAGGCCAATATCACTGATGAAC
ATCGATGCAAAAATCCTCAACAAAATACTAGCAAATCGAATACAACAATACATTAAAAAG
ATCATACACCATGATCAAGTGGGATTTATTCCAGGGATGCAGGGATGGTTCAACATCBVC
AAATCAATCAACGTGATACACCACATTAACAAAATGAAGAATAAAAATCACATGATCATC
TCAATAGATGCAGAGAAAGCATTTGACAAGATACAGCATCCATTTATGATAAAAACTCTG
AATAAAATGGGTATAGAAGGAAAGTACCTCAACATAATAAAGGCCATATATGACAAACCC
ACAGCTAATATCATTCTCAATGGAGAAAAACTGAAAGCTATCCCTCTAAGAACAGGAACC
AGACAAGGATGCCCACTTTCACCACTCTTATTTAACATAGTATTGGAAGTCCTAGCCAGA
GCAATCAGGCAAGAAAAAGAAATAAAAGGGATCCAAATTGGAAAGGAAGAAGTGAAACTG
TCACTATTTGCAGATGACATGATTTTATATATAGAAAACCCTAAAGAATCCACHAAAAAA
CTTTTAGAAATAATAAATGAATABDGTAAAGTTGCAGGATACAAAATCAACATACAAAAA
TCAGTTGCATTTCTATACACTAACAACGAAGTAGCAGAAAGAGAAATTAAGAATACAATC
CCATTTACAATTGCAACAAAAAGAATAAAATACCTAGGAATAAATTTAACCAAAGAGGTG
AAAGABCTGTACACTGAAAACTATAAAACATTGTTGAAAGAAATTGAAGAAGACACAAAG
AAATGGAAAGATATTCCNTGCTCTTGGATTGGAAGAATTAACATAGTTAAAATGTCCATA
CTTCCTAAAGCAATCTACAGATTCAATGCAATCCCTATCAAAGTTCCAANRACATTTTTC
ACAGAAATAGAACAAAGAATCCTAAAATTTATATGGAACAACAAAAGACCCNGAATAGCC
AAAGGAATCCTGAGAAAAAAGAACAAAGCTGGAGGTATCACACTCCCTGATTTCAAAATA
TACTACAAAGCTATAGTAACCAAAACAGCATGGTACTGGCACAAAAACAGACACACAGAT
CAATGGAACAGAATCGAGAGCCCAGAAATAAACCCACACATCTATGGACAGCTAATTTTC
DACAAGGGAGCCAAGAACATACAATGGAGAAAGGAAAGTCTCTTCAATAAATGGTGTTGG
GAAAACTGGACAGCCACATGCAAAAGAATGAAAGTAGACCATTATCTTACACCATACACA
AAAATTAACTCAAAATGGATTAAAGACTTGAATGTAAGACCTGAAACCATGAAACTTCTA
GAAGAAAACATAGGCAGTACGCTCTTNDACATCAGTCTTAGCAGCATATTTTCAAGTACC
ATGTCTGACCAGGCAAGGGAAACAATAGAAAAAATAAACAAATGGGACTACATCAAACTA
AAAAGCTTCTGCACAGCAAAGGAAACCATCAACAAAATGAAAAGACAACCTAACAATTGG
GAGAAGATATTTGCAAACCATATATCTGATAAGGGGTTAATATCCAAAATATATAAAGAA
CTCATACATCTCAACAACAAAAAAACHAACAACCCAATTAAAAAATGGGCAAAAGATCTG
AACAGACATTTCTCCAAAGAAGATATACAGATGGCCAACAGGCACATGAAAAGATGTTCA
ACATCACTAATTATCAGGGAAATGCAAATCAAAACTACAATGAGATATCACCTCACNCCC
NTCAGAATGGCTATAATTAACAAGACAGGAAABAACAAGTGTTGGAGAGGATGTGGAGAG
AAGGGAACCCTCATACACTGCTGGTGGGAGTGCAAACTGGTGCAGCCACTATGGAAAACA
GTATGGAGATTCCTCAAAAAATTAAGAATAGAACTACCATATGATCCAGCTATTCCACTG
CTGGGTATTTATCCAAAGAACATGAAAACAHGAATGCDTAAAGATACATGCACCCCTATG
TTCATTGCAGCATTATTCACAATAGCCAAGACTTGGAAGCAACCTAGGTGCCCATCAAGG
GACGAATGGATAAAGAAGATGTGGTATATATACACAATGGAATACTACTCAGCCA
TAAAAAAAGATGAAATCTDGCCATTTGTGACAACATGGATGGACCTTGAGGGTATTATG
CTAAGHGAAATAAGTCAGAGGGAGAAAGTCAAATACCGTATGATCTCACTCATAADTA
GAAGATAAAAACAACAACAAACAAACACATAGANACA
GAGATTGGATTGGTGGTTACCAGAGGGGAAGGGGGGAGGGAGGAGGG
CGAAAGGGGTGATTAGGCACATGTGTGTGGTGATGGATTGTAATTAGTCTTTGGGTG
GTGAACATGATGTAATCTACACAGAAATNGAAATATAATGATGTACACCTGAA
ATTTATATAATGTTATAAACCAATGTTACTGCAATAAAAAAAAAAAANAAAAAAAANN
>L1_Perissodactyla4_II
GGCACAACAGGAGGGTGCACAC
AGCCTACACAGGGGACACACCTGGAGCACCTGGCT
CTGGTGACCAGGGGGGATTGCGCTACTAGGCCCCACAGGACATC
TTCTACATAAGGCCACTYCTTCAAGACTAGGAGACGTAGCTGATCTACCTAATA
CATAGAAACAAACACAGAGAGTTAGGCAAAATGAGGAGACAAAGGAATATGTTCCAAATA
AAAGAACAAGACAAAACCTCAGAAAAAGAACTAAATGAAACDGAGATAAGCAATCTACCA
GATAAAGAGTTCAAAGTAATGGTCATAAAGATGCTCACTGAACTC
AGGAGAAGAATGGATGAACACAGTGAGAACTTCAACAAAGAG
WTAGAAAATATAAAAAAGAACCAATCAGAGCTGAAGAATACAATAACTGAA
ATGAAAAATACACTAGAGGGAATCAACAGCAGATTAGATGATGCAGAAGAATGGATCAGC
GATCTGGAAGACAGAGTAGTGGAAATCACCCAATCGGAACAGCAAAAAGAAAAAAGAATT
TTAAAAAATGAGGATAGTTTAAGGGACCTCTGGGACAACATCAAGCATACTAACATTCAC
ATTATAGGDGTCCCAGAAGGAGAAGAGAGAGAGAAAGGGACAGAAAACYTATTTGAAGAA
ATAATGGCTGAAAACTTCCCTAACCTGGCGAAGGAAACAGACATCCAAGTCCAGGAAGCA
CAGAGAGTCCCAAACAAGATGAACCCAAAGAGACCCACACCAAGACACATTATAATTAAA
ATGTCAAAAGTTAAAGATAAAGAGAGAATCTTAAAAGCAGCAAGAGAAAAACAACTAGTT
ACATACAAGGGAACCCCCATAAGACTATCAGCTGATTTTTCAGCAGAAACTTTACAGGCC
AGAAGGGAGTGGCANGATATATTCAAAGTGCTGAAAGGAAAAAACTTACAACCAAGAATA
CTCTACCCAGCAAGGTTATCATTCAGAATTGAAGGAGAGATAAAGAGTTTCCCAGACAAG
CAAAAACTAAAGGAGTTCATCACCACTAAACTGGCCTTACAAGAAATGTTAAAGGG
ACTTCTTTAARTGGAAAAADAAAAGGCCATAACTAGAAATAAGAAAATTATGAA
AGAAAAAAATCTCACTGGTAAAGGCAAATA
TATAGTAAAGGTAGTGGATCAACCAYCTATAWAGCTAGTATGAAGGTTAAAAGACAA
AAGTAGTAAAATCATCTATATCTACAATAAWTAGTTAAGGGATACACAAAATAAAAA
GATGTAAAATATGATATCAAAAACATAAAATGTGGGGGGGGGGAGTAAAAATGTAGT
GCTTTTAGAATGCGCTCAAACTTAAGCGACCATCAACTTAAAATAGACTGCTATATACAT
AGGTTGTTATATATGAACCTCATGGTAACCACAAACCAAAAACCTATAATAGATAYACAA
AAAATAAAGAGAAAGGAATACAAACATAACACTAAAGAAADTCATCAAATCACAAGGGAA
GAGAGCAAGAGAAGAAGAAAGGAACAGAGAAGAACTACAAAAACAACCAGAAAACA
ATTAACAAAATGGCAATAAGTACATACCTATCAATAATTACTTTAAATGTAAATGGA
CTAAATGCTCCAATCAAAAGACATAGGGTGGCTGAATGGATWAAAAAANAAGACCCATAT
ATATGCTGCCTACAAGAGACTCACTTCAGATCTAAAGACACACACAGACTGAAAGTGAAG
GGATGGAAAAAGATATTCCATGCAAATGGAAATGAAAAGAAAGCTGGGGTAGCAATACTT
ATATCAGACAAAATAGACTTTAAAACAAAGACTGTAACAAGAGACAAAGAAGGGCATTAC
ATAATGATAAAGGGATCAATCCAACAAGAGGATATAACACTTGTAAATATCTATGCACCC
AACATAGGAGCACCTAAATACATAAAGCAAATATTAACAGACATAAAGGGAGAAATTGAC
AGTAATACAATAATAGTAGGGGACTTTAACACCCCACTTACATCAATGGATAGATCATCC
AGACAGAAAATCAATAAGGAAACATTGGCCTTAAATGACACATTAGACCAGATGGACTTA
ATAGATATATACAGAACATTCCATCCAAAAACAGCAGAATACACATTCTTTTCAAGTGCA
CATGGAACATTCTCCAGGATAGATCACATGTTAGGCCACAAAACAAGTCTCAATAAATTT
AAGAAGATTGAAATCATATCAAGCATCTTTTCCGACCACAACGGTATGAAACTAGAAATC
AATTACAAGAAGAAAACTGGAAAAAACACAAACACGTGGAGDCTAAACAACATGCTACTA
AACAACCAATGGGTCAATAAAGAAATCAAAGAGDAAATAAAAAAATACCTTGAGACAAAT
GAAAATGGAAACACAACGTTCCAAAATCTATGGGATGCAGCAAAAGCAGTTCTAAGAGGG
AAGTTTATAGCAATACAGGCCTACCTCAGGAAACAAGAAAAATCTCAAATAAACAATCTA
ACTTTACACCTAAAGGAACTAGAAAAARAAGAACAAACAAADCCCAAAGTTAGTAGAAGG
AAGGAAATAATAAAGATCAGAGCAGAAATAAATGAAATAGAGACTAAAAAAACAATAGAA
AAGATCAATGAAACTAAGAGCTGGTTCTTTGAAAAGATAAACAAAATTGATAAACCTTTA
GCCAGACTCATCAAGAAAAAAAAAGAGAGRGCCCAAATAAATAAAATCAGAAATGAAAGA
GGAGAAGTTACAACCGACACCACAGAAATACAAAGGATCATAAGAGATTACTATAAACAA
TTATACGCCAACAAATTGGACAACCTAGAAGAAATGGATAAATTCCTAGAAACATACAAT
CTTCCAAGACTGAATCAGGAAGAAATAGAAAATCTGAACAGACCAATTACTAGTAATGAA
ATTGAATCAGTAATCAAAAAACTCCCAACAAACAAAAGTCCAGGACCAGACGGCTTCACA
GGTGAATTCTACCAAACATTTAAAGAAGAGTTAATACCTATCCTTCTCAAACTATTCCAA
AAAATTGAAGAGGAAGGAATGCTTCCAAACTCATTCTACAAGGCCAGCATTACCCTGATA
CCAAAACCAGACAAAGACACTACAAAAAAAGAAAATTACAGGCCAATATCCCTGATGAAC
ATAGATGCAAAAATCCTCAACAAAATATTAGCAAACCGAATTCAACAATACATTAAAAGG
ATCATACACCATGATCAAGTGGGATTTATTCCAGGGATGCAAGGATGGTTCAATATCCAC
AAATCAATCAACATGATACACCACATTAACAAAACGAAGGATAAAAATCATATGATCATC
TCAATAGATGCAGAAAAAGCATTTGACAAAATTCAACATCCATTTATGATAAAAACTCTC
AACAAAGTGGGTATAGAGGGAACATACCTCAACATAATAAAGGCCATATATGACAAACCC
ACAGCTAACATCATACTCAATGGTGAAAAGCTGAAAGCTTTTCCTCTAAGATCAGGAACA
AGACAAGGATGCCCACTCTCGCCACTTTTATTCAACATAGTATTGGAAGTCCTAGCCACA
GCAATCAGACAAGAAAAAGAAATAAAAGGCATCCAAATTGGAAAGGAAGAAGTAAAACTG
TCACTATTTGCAGATGACATGATACTATATATAGAAAACCCTAAAGACTCCACCAAAAAA
CTATTAGAACTAATAAATGAATTCAGTAAAGTTGCAGGATACAAAATHAATATACAGAAA
TCTGTTGCATTTCTATACACTAATAATGAACTATCAGAAAGAGAAATTAAGAAAACAATC
CCATTTACAATTGCATCAAAAAGAATAAAATACCTAGGAATAAATTTAACCAAGGAGGTG
AAAGACCTGTACTCTGAAAACTATAAGACATTGATGAAAGAAATTGAAGATGACACAAAT
AAATGGAAAGATATACCATGCTCATGGATTGGAAGAATTAATATTGTTAAAATGTCCATA
CTACCCAAAGCAATCTACAGATTCAATGCAATCCCTATCAAAATACCAATGGCATTTTTC
ACAGAACTAGAACAAATAATCCTAAAATTTGTATGGAACCACAAAAGAYCCCGAATAGCC
AAAGCAATCTTGAGAAAGAAGAACAAAGCTGGAGGTATCATGCTYCCTGATTTCAAACTA
TACTACAAAGCTATAGTAATCAAAACAGTATGGTACTGGCANAAAAACAGACACATAGAT
CAATGGAACAGAATAGAGAGCCCAGAAATAAACCCACGCYTATATGGTCAATTAATCTAY
GACAAAGGAGGCAAGAATATACAATGGGGAAAAGACAGTCTCTTCAATAAATGGTGTTGG
GAAAACTGGACAGCTACATGCAAAAGAATGAAACTGGACCACTTTCTTACACCATATACA
AAAATAAACTCAAAATGGATTAAAGACTTAAATGTAAGACCTGAAACCATAAAACTCCTA
GAAGAAAACATAGGCAGTAAGCTCTTTGACATTCGTCTTAGCAATATTTTTTTGGATM
TGTCTCCTCAGGCAAGGGCAACAAAAGCAAAAATAAACAAATGGGACTACATCAAACTA
AAAAGCTTTTGCACAGCGAAGGAAACCATCAACAAAACRAAAAGGCAACCTACTGAATGG
GAGAAGATATTTGCAAATGATATATCCGATAAGGGGTTAATATCCAAAATATATAAAGAA
CTCATACAACTCAATATCAAAAAAACAAACAATCCAATTAAAAAATGGGCAGAGGACCTG
AATAGACATTTTTCCAAAGAAGACATACAGATGGCCAACAGACACATGAAAAGATGCTCA
ACATCACTAATCATCAGGGAAATGCAAATCAAAACCACAATGAGATATCACCTCACACCT
GTCAGAATGGCTATTATCAAAAAGACAAMAAATAACAAGTGTTGGCAAGGATGTGGAGAA
AAGGGAACCCTCGTGCACTGTTGGTGGGAATGTAAATTGGTGCAGCCACTATGGAAAACA
GTATGGAGNTTCCTCAAAAAATTAAAAATAGAACTACCATATGATCCAGCAATTCCACTT
CTGGGTATTTATCTGAAGAAAACAAAAACACCAATTCAAAAAGATATATGCACCCCTATG
TTCATTGCAGCATTATTTACAATAGCCAAGATATGGAAGCAACCTAAGTGTCCATCGATA
GATGAATGGATAAAGAAGATATGGTATATATATAYACAATGGAATATTACTCAGCCA
TAAAAAAGAATGAAATCTTGCCATTTGCAACAACATGGATGGACCTAGAGGGTATTATG
CTAAGTGAAATAAGTCAGACAGAGAAAGACAAATACCATATGATTTCACTTATATGTG
GAATCTAAAAAACAAAACAAATVAACAAACAAAAAHAAYAGAAACAGACTCATAGATACA
GAGAACAAACTGGTGGTTGCCAGAGGGGAGGGGGGGGGGGGATGGGCAAAATAGG
TGAAGGGGATTAAGAGGTANAAACTTCCAGTTATAAAATAAATAAGTCATGGGGATGTA
ATGTACAGCATAGGGAATATAGTCAATAATATTGTAATAACTTTGTATGGTGACAGAT
GGTTACTAGACTTATCATGGTGATCATTTCGTAATGTATATAAATGTCGAATCACTATGT
TGTACACCTGAAACTAATATAATATTGTATGTCAANTATACTTCAATAAAAA
>L1_Perissodactyla5_I
CCTGTGGAGAGCCCACGGAGAGCCAGTGGAGGAACACGAGACCCAGGTGACC
CCAGAAGCAGCAGAAGTGCTCACAGCCTGGTGACCCCGGTGGCAACACCTGAGACTGCAG
TGACATCGWAAGCAGCAAGGCACCAGCAACCTCAGAGGCACAAGCGGCACAAGGAGG
GCACTGATGACGCCTCTAGCAGAGGCAGTGGAG
GGTGGAAAGTGYAGGCTCT
CAAATACAACCAGAAGCAGCTCAGAACCAAAGTA
ACCAAAGCCGTACCCAAATAAGAAAGGTGGTTACTACCACAAATGCGCCCG
CAGAGGATCAATTCATCAAAYACCATGAAGAACTACAGTAACACCGCAGAACAG
AAGGAAAATGACAACTCTCCAGAAACCAAACTTGAAGTCACAGAAGATTACAATCTAACT
GACAGAGAATTCAAAATAGCTGTCATAAAGAAACTCAACGAGTTACAAGAAAACTCAGAA
AGACAGTTCAATGAGCTCAGGAATAAAATTAATGAACAGAAGGADTACTTCACCAAAGAG
ATTGAAACTCTAAAAAAAAAAAAAACAGAAATTCTGGAGATGAAGAACACAATWAATGAG
ATGAAAAATAATGTAGAAAGCATTAAAAATAGAGCAGACCATATGGAAGAGAGAATTAGT
GAGCTCGAAGATAGAAATCTAGAAATGATTCAGGTGGAGGAGGAGAGAGAACTAAGATTT
TTAAAAAATGAAGAAATTCTTCGAGAAATATCCGACTCAATTAGGAAAAGYAACATAAGG
ATWATAGGTATCCCAGAAGGAGAAGAGAGGGAGAAAGGAGCAGAGAGCTTATTCAAAGAA
ATAATAGCTGAGAACTTCCCAAACCTGGGGAAGGAACTGGACATACAAGTACATGAAGCT
AATAGAACTCCTAATTACMTCAATGCAAAAAGACCTTCTCCAAGGCATATAATATTAAAA
CTGTCAAAAGTCAATGACAAAGAAAAAATATTAAGGGCAGCMAGAGAGAAGAAAATA
ACCTACAAAGGAACCCCCATCAGGCTTTCAGCAGATTTCTCAGCAGAAACCCTACAGGCT
AGGAGAGAGTGGAATGATATATTCAAAATACTGAAAGACAAAAACTDTCAGCCAAGAATA
CTCTATCCAGCAAAATTATCCTTCAGATATGAWGGAGAAATAAAAGCTTTCCCAGACAAA
CAAAAGCTGAGGGAGTTCATCGCCACTAGACCTGCCTTACAAGAAATGTTGAAAGG
AGCCCTCCTACCTGAAACAAAAAGGCAAAGGTTTACAAAGCTTTGAG
CAAGGAGATAAATAGACAGACAGAATCAGAAAATTGCAG
CTCTATATCAGAATAGGTTAGYAAACACTTAATTATAACATAAAGGATAAAGGGAAAGA
AAGCATCAAAAATAACTATAACCACTTCAATTTGGTCACAAACTCACAAYACAAAAA
AGGATAATTTGTGACAACAAAAACATAGAAGGGGAAGAGGAAAAGGATGGAACCTGCATA
GGCTAATGGAGATAAGAGGCTATCAGAAAAAGGACTATCTCATCTAT
GAGATCTTTTATACAAACCTCATGGTAACCACAAAACAAAAAATCAGAGCAGAGTCACAA
ATCATAAATAAAGAGAAAACTGAGAAAAACATCACAGAAAACCACCAAACTGAAATGGCA
GWCAGAAATACAAGGRAAAAGAAACAATGGAAATATAGAACAACCAGAAAACA
AAAGATAAAATGGCAGTATTAAGCCCTCATATATCAATAATCACTCTAAATGTAAATGGA
TTGAATTCACCAATCAAAAGACACAGAGTGGCTGGATGGATTAAAAAACAAGACCCAACA
ATATGCTGCCTCCAGGAAACACATCTCAGCTCTAAAGACAAACATAGGCTCAGAGTGAAG
GGATGGAAGATGATACTCCAAGCAAATGGCAANCAAAAGAAAGCGGGTGTAGCCATACTT
ATATCAGACAAAACAGACTTCAAGATAAAAAAGATAATAAGAGACAAAGATGGVCATTAT
ATAATGATAAAAGGGACATTCCACCAAGAAGACATAACACTTATTAATATATATGCACCT
AACACAGGAGCACCAAAGTATATAAAGCAACTATTAACAGACCTAAAGGGAGAAATTGAC
AGCAACACAATAATAGTAGGGGACCTTAACACCCCACTTACATCAATGGATAGATCATCC
AGACAGAAAGTCAACAAGGAAACANTGGCCTTAAATGAAACACTAGACCAGATGGACTTA
ATAGATATATATAGAACATTCCATCCAAAAACAGCAGAATACACATTCTTCTCAAGTGCA
CATGGAACATTCTCAAAGATAGACCATATGTTGGGAAACAAADCAAGCCTCAATAAATTT
AAGAAGATTGAAATCATATCAAGCATCTTTTCTGACCACAATGNTATGAAACTAGAAATC
AACTACAAGAAAAAAGCTGGAAAAGTCACAAATATGTGGAGACTAAACAACATGCTACTG
AACAACTATTGGATCAATGAAGAAATCAAAGGAGAAATCAAAAAATACCTGGAGACAAAT
GAAAATGAAAACACAACATACCAAAACTTATGGGATGCAGCAAAAGTGGTACTAAGAGGG
AADTTTATAGCAATACAGGCCTACCTCAANAAACAAGAAAAATCTCAAATAAATAATCTT
ACACTACACCTAAAAGAACTAGAAAAAGAAGAACAAACAAAGCCCAAAGTCAGTAGAAGG
AAGGAAATAATAAAAATCAGAGCAGAAATAAATGAAATAGAGACTAAAAAAACAATAGAA
AGGATCAATGAAACTAAGAGCTGGTTCTTTGARAAGATAAACAAAATTGACAAACCCTTA
GCCAGACTCACTAAGAAAAAAAGAGAGAAGNCTCAAATAAATAAAATCAGAAATGAAAGA
GGAGAAATTACAACGGATACCACAGAAATACAAAGGATTATAAGAGAATACTATGAAAAG
CTATATGCCAACAAATTGGATAACCTAGAAGAAATGGATAAATTCTTAGAATCATACAAC
CTCCCAAAACTGAATCAAGAAGAAATAGAGAATCTGAATAGACCAATCACAAGTAAAGAG
ATTGAAACAGTAATCAAAAACCTCCCAAAAAACAAAAGTCCAGGACCAGATGGCTTCTCT
GGTGAATTCTACCAAACATTCAAAGAAGATTTAATACCTATCCTTCTCAAACTCTTCCAA
AAAATTGAAGAGGACGGGATGCTTCCTAACTCATTTTACGAGGCCAACATTACCCTGATA
CCAAAACCAGACAAGGACAACACAAAAAAGGAAAATTACAGGCCAATATCGCTGATGAAC
ATAGATGCAAAAATCCTCAACAAAATATTAGCAAATCGAATACAACAATACATTAAAAGG
ATCATACACCATGATCAAGTGGGATTTATTCCAGGGATGCAGGGATGGTTCAACATCCAC
AAATCAATCAATGTGATACACCACATTAACAAAATGAAGAATAAAAATCACATGATCATC
TCAATAGATGCAGAGAAAGCATTTGACAAGATCCAACATCCATTTATGATAAAAACTCTC
AATAAAATGGGTATAGAAGGAAAGTACCTCAACATAATAAAGGCCATATATGACAAACCC
ACAGCCAACATCATACTCAATGGTGAAAAACTGAAAGCYATTCCTCTGAGAACAGGAACA
AGACAAGGATGCCCACTCTCACCACTCTTATTCAACATAGTACTGGAAGTTTTAGCCAGA
GCAATTAGGCAAGAAAAAGAAATAAAAGGGATCCAAATTGGAAAGGAAGAAGTAAAACTS
TCACTATTTGCGGATGACATGATTCTATATATAGAAAACCCTAAAGAATCCACCAAAAAA
CTATTAGAAATAATCAACAAATACAGTAAAGTTGCAGGGTACAAAATCAACATACAAAAA
TCAGTTGCATTTCTATACACTAATAACGAACTAGCAGAAAGAGAAATCAAGAATACAATC
CCATTTACAATCGCAACAAAAAGAATAAAATAYCTAGGAATAAATTTAACCAAGGAGGTG
AAAGACCTATACACTGAAAACTATAAGACATTATTGAAAGAAATCGAAGAAGACATAAAG
AAATGGAAAGATATTCCATGCTCATGGATTGGAAGAATAAACATAGTTAAAATGTCCATA
TTACCTAAAGCAATCTACAGATTCAATGCAATCCCAATCAGAATCCCAATGACATTCTTC
ACGGAAATAGAACAAAGAATCCTAAAATTTATATGGAACAACAAAAGACCCCGAATAGCC
AAAGCAATCCTGAGAAAAAAGAACAAAGCTGGAGGTATCACACTCCCTGAYTTCAAAATA
TACTACAAAGCTATAGTAATCAAAACAGCATGGTACTGGCAGAAAAACAGACACACAGAT
CAATGGAACAGAATTGAGAGCCCAGAAATAAAACCACACATCTATGGACAGCTAATCTTC
GACAAAGGAGCCAAGAACATACAATGGAGAAAGGAAAGTCTCTTCAATAAATGGTGTTGG
GAAAACTGGACAGCCACATGCAAAAGAATGAAAGTAGACCATTATCTTACACCATACACA
AAAATTAACTCAAAATGGATTAAAGACTTGAATGTAAGACCTGAAACCATAAAACTCCTA
GAAGAAAACATAGGCAGTACACTCTTTGACATCGGTCTTAGCAGTATCTTTTTGAATACC
ATGTCTACTCAGGCAAGGGAAACAAAAGAAAAAATAAACAAATGGGACTACATCAGACTA
AAAAGCTTCTGCAAGGCAAAGGAAACCATBAACAAAACGAAAAGACAACCCACCAACTGG
GAGAAAATATTTGCAAATCATATATCTGACAAGGGGTTAATTTCCAAAATATATAAAGAA
CTCATACAACTCAACAACAAAAAAACAAACAACCCDATCAAAAAATGGGCAGAGGATATG
AACAGACATTTTTCCAAAGAAGATATACAGATGGCCAACAGGCACATGAAAAGATGTTCA
ACATCACTAATTATTAGGGAAATGCAAATCAAAACTACAATGAGATATCACCTCACACCC
GTCAGAATGGCTATAATTAACAAGACAAGAAATAACAAGTGTTGGAGAGGATGTGGAGAA
AAGGGAACCCTCATACACTGCTGGTGGGAATGCAAAYTGGTGCAGCCACTATGGAAAACA
GTATGGAGATTTCTCAAAAAATTAAAAATAGAAATACCATATGATCCAGCTATYCCACTA
CTGGGTATTTATCCAAAGAACATGAAATCAACAATTCAAAAAGATWTATGCACCCCTATG
TTCATTGCAGCATTATTCACAATAGCCAAGACGTGGAAGCAACCCAAGTGCCCATCAACG
GATGAATGGATAAAGAAGATGTGGTATATATATACAATGGAATACTACTCAGCCA
TAAAAAAGACAAAATCGTGCCATTTGCAACAACATGGATGGACCTTGAGGGTATTATG
CTAAGCGAAATAAGTCAGACAGAGAAAGACAAATACCGTATGATTTCACTCATATGTG
GAAGATAAACAAACACATAGATAAG
GAGAACAGATTAGTGGTTACCAGAGGGGAAGGGGGTGGGGGGVGGG
CGAAAGGGGTAAAGGGGCACATATGTATGGTGACGGATAAAAACTAGACTATTGGTG
GTGAACACGATGCAGTCTATACAGAAACTGAAATATAATAATGTACACCTGAA
ATTTACACAATGTTATAAGCCAATATGACCTCAATAAAAATAAHTTAAAAAAAA
>L1_Perissodactyla6_I
CTCTGGTGGCCAGCAGGGCTTACACTTGTGG
TCCCACAGGACTGTATATATTTGCATACTTTAAAAGCTGCTGCCTGAGGGTC
CGGCTTCCAATCAGCCTGMATCTAGGTGCTGACTGAGATCCTC
CCCTTTGGGACACTGACAGGTCTTGGCACAC
CCTCAACTACTGGGAGCCACTAARAATAAAGT
AGGCTGCTTGGACAATCACAAAGGTTTGAGAG
ACAACCAAGAGCTAGGGCAGGGTTGAATGATAAGGTTCATC
TCCTACATGAGGCCACTCCTTCAAGACTGGGAGAGGTGGCTGTTTTATCTAATG
CATAGAAACCAACACAGAGAGTCAAGGAAAATGAAGAAACAAAGGAATATGTTCCAAATG
AAAGAACAAGATAAAACCTCAGAAAAAAACCTTAATGAAATGGAGATAAGTGATTTACCT
GATAAAGAGTTCAAAGTAATGGTCATAAAGATGCTCACCGADCTH
AGGAGAAVAATGGATGAACAHAGTGAGAACTTCAACAAAGAG
ATAGAAAATATAAGAAAGTACCAAACAGAAGTCACAGAGCTGAAGAATACAATAACTGAA
CTGAAAAATACACTAGAGGGGTTCAACAGCAGACTAGATGAAGCAGAAGAAAGGATCAGT
GAACTCAAAGACAGGGCAGTGGAATTCATCCAATCAGAGCAGCAAAAAGAAAAAAGAATG
AAAAAAAGTGAAGATAGCTTAAGGGACTTATGGGACAACATCAAGTGGACTAATATTCAC
ATTATAGGGGTCCCAGAAGGAGAAGAGAGAGAGAAAGGGGCAGAAAACTTATTTGAAGAA
ATAATGGCTGAAAACTTCCCTAACCTGGGGAARGAAACAGACATCCAGATCCAGGAAGCC
CAGAGAGTTCCAAATAAGATGAATCCAAAGAGACCCACACCAAGACACATTATAATTAAA
ATGTCAAAAGTTAAAGACAAGGAGAGAATCTTAAAAGCAGCAAGAGAAAAACAACTTGTT
ATGTACAAGGGAACCCCCATAAGACTATCAGCAGATTTTTCAGCAGAAACTTTGCAGGCC
AGAAGGGAGTGGCATGATATATTCAAAGTGCTGAAAGAAAAAAACTYCCAACCAAGAATA
CTCTACCCAGCAAAGTTRTCATTCAGAATTGAAGGAGAGATAAAGAGTTTTCCAGACAAG
CAAAAGCTAAAGGAGTTCATCAYCACTAAACTGGCCTTACAAGAAATGTTAAAGGG
AYTTCTTTAAGCTGAAAAGAAAGGGTGCTAATTAGTAACARGAAAACATATGAA
AGTATAAATCTCACTGGTAAAGGTAAATATATAGTDAAATTCAGAATA
TTGTAACGGTGGTGGRTTAATCACTTATAAAGCTAGTATGAAGGTTAAAAGACAA
AAGTAGTAAAAATAACTATAACTACAATAATTWGTTAAKGGATACACAAGATAAAAA
GATGTAAAWTGTGACATCAAAAACATAAAATGTGGGGGGGGGAGAGTAAAAATGTAGA
GCTTTAGAATGCATTCAAACTTAAGTTGTTATCAACTTAAAATAGACTGTTATAAATAT
AAGTTGTTTTATGTAAGCCTCATGGTAACCACAAAGCAAAAACCTATAGTAGATACACAA
AAGATAAAGAGAAAGGAATCTAAGCATACCACTAHAGAAAATCATCAAAYCACAAAGGAA
GAGAGCAAGAGAAGAAGAAAGGAACAGAGGAACTACAAAACAGCCAGAAAACA
ATTAACAAAATGGCAATAAGTACATACCTATCAATAATTACTTTAAATGTAAATGGA
CTAAATTCTCCAATCAAAAGACATAGAGTGGCTGAATGGATTAAAAAAANAGACCCATCT
ATATGCTGCCTACAAGAGACTCACTTCAGATKTAAGGACACACACAGACTGAAAGTGAAG
GGATGGAAAAAGATATTCCATGCAAATGGAAACCAAAAGAAAGCTGGGGTAGCTATACTT
ATATCAGACAAAATAGACTTTAARACAAAGACTGTAATAAGAGACAAAGAAGGBCATTAY
ATAATGATAAAGGGGTCAATCCAACAAGAGGATATAACATTTGTAAATATTTATGCACCC
AACATAGGAGCACCTAAATATATAAAGCAAATATTAACAGACCTAAAGGGAGAAATAGAC
AGCAATACAATAATAGTAGGGGACTTTAATACCCCACTTWCATCAATGGATAGATCATCC
AGACAGAAAATCAATAAGGAAACATTGGCCTTAAATGACACATTAGACCAGATGGACTTA
ACAGATATATACAGAACATTCCATCCAAAAGCAACAGAATACACATTCTTCTCAAGTGCA
CATGGAACATTCTCCAGGATAGATCATATGTTAGGCCACAAAACAAGTCTTAATAAATTT
AAGAAGATTGAAATCATATCAAGCATCTTTTCCGACCACAATGGTATGAAACTAGAAATC
AATTACAAGAAGAAAACTGGAAAATTCACAAATATGTGGAGATTAAACAACATGCTACTG
AACAACCAATGGGTCAAAGAAGAAATCAAAAGAGAAATCAAAAAATACCTTGAGACAAAT
GAAAATGGAAATACAACATACCAAAACTTATGGGATGCAGCAAAAGCAGTTCTAAGAGGG
AAGTTCATAGCAATAAATGCCTACATTAAGAAACAAGAAAAATCTCAAATAAACAACCTA
ACTTTACACCTCAAGGAACTAGAAAAAGAAGAACAAACGAAGCCCAAAGTTAGTAGAAGG
AAGGAAATAACAAAGATCAGAGCAGAAATAAATGAAATAGAGACTAAAAAGACAATAGAA
AAGATCAATGAAACTAAGAGCTGGTTCTTTGAAAAGATAAACAAAATTGACAAACCTTTA
GCTAGACTCACCAAGAAAAAAGAAGAGAGGACTCAAATAAATAAAATCAGAAATGAAAGA
GGAGACATTACAACTGATACCACAGAAATACAAAGGATCATAAGAGACTACTATGAACAA
TTATATACCAACAAATTGGACAACCTAGAAGAAATGGATAAATTCCTAGAAACATACAAC
CTACCAAGACTGAATCATGAAGAAATAGAAAATCTGAACAGACCAATTACTAGTAAGGAG
ATTGAATCAGTAATCAAAAACCTCCCAACAAACAAAAGTCCAGGACCAGATGGCTTCACT
GGTGAATTCTACCAAACATTTAAAGAAGAATTAATACCAATCCTTCTCAAACTCTTCCAA
AAAATAGAAGAGGAGGGAACACTTCCAAACTCATTTTATGAGGCCAGCATTACCCTGATA
CCAAAACCAGACAAGGACACCACAAGAAAAGAAAATTACAGGCCAATATCCCTGATGAAC
ATAGATGCAAAAATCCTCAACAAAATATTAGCAAACCGAATTCAACAATACATTAAAAGG
ATCATACACCATGATCAAGTGGGATTTATTCCAGGGATGCAAGGATGGTTCAACATCCGC
AAATCAATCAATGTGATACACCACATTAACAAAATGAAGGATAAAAATCATATGATCATC
TCAATAGATGCAGAAAAAGCATTTGACAAAATTCAACATCCATTTATGATAAAAACTCTC
AACAAAGTGGGTATAGAGGGAACGTACCTCAACATAATAAAGGCCATATATGACAAGCCC
ACAGCTAACATCATACTCAATGGTGAAAAGCTGAAAGCTTTTCCTCTAAGATCAGGAACA
AGACAAGGATGCCCACTCTCACCACTTTTATTCAACATAGTATTGGAAGTCCTAGCCAGA
GCAATTAGGCAAGAAAAAGAAATAAAAGGCATCCAAATTGGAAAGGAAGAAGTAAAACTG
TCACTATTTGCAGATGACATGATATTATATATAGAAAACCCTAAAGACTCCACCAAAAAA
CTGTTAGAACTAATAAACGAATTCAGTAAAGTTGCAGGATACAAAATCAATATACAAAAA
TCTGTTGCGTTTCTATACACTAATAACAAACTATCAGAAAGAGAAATTAAGAAAACAATC
CCATTTACAATTGCATCAAAAAGAATAAAATACCTAGGAATAAATTTAACCAAGGAGGTG
AAAGACCTGTACACTGAAAACTATAAGACATTGATGAAAGAAATTGAAGAAGACACAAAT
AAATGGAAAGATATTCCATGCTCATGGATTGGAAGAATTAATATTGTTAAAATGTCCATA
CTACCCAAAGCAATCTACAGATTCAATGCAATCCCTATCAAAATTCCAATGGCATTTTTC
ACAGAAATAGAACAAACAATCCTAAAATTTGTATGGAACCACAAAAGACCCCGAATAGCC
AAAGCAATCTTGAGAAAGAAGAACAAAGCTGGAGGCATCACACTCCCTGATTTCAAACTA
TATTACAAAGCTATAGTAATCAAAACAGTATGGTATTGGCATAAAAACAGACACATAGAT
CAATGGAACAGAATAGAGAGCCCAGAAATAAACCCACGCATATATGGTCAATTAATTTAT
GACAAAGGAGCCAAGAATATACAATGGGGAAAGGACAGTCTCTTCAATAAATGGTGTTGG
GAAAACTGGACAGCCACATGCAAAAGAATGAAACTGGACCACTATCTTACACCATACACA
AAAATTAACTCAAAATGGATTAAAGACTTGAATGTAAGACCTGAAACCATAAAACTCCTA
GAAGAAAACATAGGKGGTAAGCTCCTTGACATTGGTCTTGGCGATGATTTTTTDGATT
TGACACCAAAAGCAAAGGCAACAAAAGCAAAAATAAACAAGTGGGACTACATCAAACTA
AAAAGCTTCTGCACAGCAAAGGAAACCATCAACAAAATGAAAAGGCAACCTACCGAATGG
GAGAAAATATTTGCAAATCATATATCTGATAAGGGGTTAATATCCAAAATATATAAAGAA
CTCATACAACTCAATAGCAAAAAAACAAACAATCCGATTAAAAAATGGGCAGAGGATCTG
AATAGACATTTTTCCAAAGAAGACATACAGATGGCCAACAGGTACATGAAAAGDTGCTCA
ACATCACTAATCATCAGGGAAATGCAAATCAAAACCACAATGAGATATCACCTCACACCT
GTTAGAATGGCTATTATCAAAAAGACAAGAAATAACAAGTGTTGGCAAVGATGTGGAGAA
AAGGGAACCCTTGTGCACTGTTGGTGGGAATGTAAATTGGTGCAGCCACTATGGAAAACA
GTATGGAGGTTCCTCAAAAAATTAAAAATAGAACTACCATATGATCCAGCAATTCCACTT
CTGGGTATTTATCCAAAGDAAATGAAAACACTAACTCAAAAAGATATNTGCACCCCCATG
TTCATTGCAGCATTATTBACAATAGCCAAGATATGGAAACAACCTAAGTGTCCATCGACG
GATGAATGGATAAAGAAAATGTGTATATATATAYAATGGAATATTATTCAGCCA
TAAAAAAAGAACGAAATCTTGCCATTTGCGACAACATGGATGGACCTTGAGGGCATTATG
CTAAGTGAAATAAGTCAGACAGAGAAAGACAAATTACTATAATGATCTCACTTATATGTG
GAATCTAAAAAAAAYCAAACTCATAGATACA
GAGAACAGATTGGTGGTTGCCAGAGGCGGGGGDTGGGGGAGTGGGCGAAATGGG
TGAAGCGGGTCAAAAGGTACAAACTTYCAGTTATAAAATAAATAAGTCATGGGGATGTA
ATATATGTACATGCATGGTGACATATAGTTAATAATACTGTATTGCTATAWTTGAA
AGTTGCTAAGAGAGTAAATCTTAAAAGTTCTCATCACAAGAAAAAAAATTTNTGAAC
>L1_Perissodactyla7_I
AAAGCCTGTTTGGGAAATTGAGAGTAGC
CTGGAGCGGCCCCTCCCCCTCCACCCAGGCAAGGGAGCTGAAACATAGCCCCACCCACTG
TGGANAATGTCTTCCAGCCCCATCTGACCAGAAGGGCTGGCAACAACTCCTGGAAGCTG
TGCAGCTCAGCAGCACTCGAGCCGAGAGAAGGGCAGGCAGAGCCGATAGTTTGCAGAGCA
AAGCCAGTGGCCCTGTTTGGTCAGAGAACTTGGGGTGCAGGTCAGCTTGAGTTAAGACAA
CAAACAAAGAGCTTTACTAGCTTTAGAGCTGCTTCTCCCACTGTGCCCAGGCAGGGAATC
TAATTTGTAGCCCCACTCATCACTGAATACAGCCTTCAGCCTGTCTGACCAGGGAACCTA
ACCAGAGCACACAAGAAGCTGTGTAGCCCATTCAACAGCCCTACGTACAGTGGCACTT
GAACAGAGAGCACAGCCCGTGGCTTCCCCCGTCTGCAGAGCAAAACCGGTGGCCTCACC
TGACCAGGGAATTCAGTGCACACTCTGGCCTGATTTGGGTCCCCAAACAATGAGCTG
TACAGGCCCTGGGTCCTATCCTGCTGCCCTGCCAGGGCAGGGAAGCTAATTCATAGCC
TCATCTACTACTGAATATAGTACCCAGTCCTGACCATCTAGTAAGCCTGACCAGAGAATT
CAGGCAACCATGGAGCCCATCCTACAGCCTCACTTGGGTAGGGAACCAAGCCAGCA
GTCCTATNCAACTGTTCTCAGCCAGTGGCACAGC
CCCCMATCCCCATCCTCAGAGCTCAAACAGTTGCCTTGCCCAAAAATAGACCATAATAGC
AGGCCCCACCTGCCCAAGGACATTACCAGCAGAC
ACACCCAGAAACCCAAACTGAGCTGACTGGTGAAGAACTGT
CTCTGCCAAAGCAAACCTGTAAAGTCTGGAAGAGGAGCCCGATTACTCAAATG
CACAGATACCAATGTAAGGAATCAAGGATCACAAAAAATCAGGTAAATATGACACCACCA
AAGGAAACTAATAAAGCTCCAATAACTGACCCTAAAGAAATGGAGATCTATGAACTGTCA
GACAAAGAATTCAGAATAATCCTCTTAAGGAAGTTTAGTGAACTACAAGAAAACACAGAH
AGACAACTAAATAAAATTAGGAAAACAATGCATGAACAAAATGAGAAGTTCAACAAAGAA
ATAGAAACCATAAAAAAGAACCAAACAGAAATCCTGGAGCTGAAGAATACAATGACTGAA
CTGAAGAATTCAATAGAGAGCTTCAAHAGCAGACTCGAYCATGCAGAAGAAAGAATCAGT
GAYCTCGAAGACAGGACATTTGAAATTATCCAGTCAGAGGAGCAAAAAGAAAAAAAAATG
AAAAAGAGTGAAGAAAGCCTATGGGANTTATGGGACACAATCAAAAGAAACAATATTCGC
ATTATGGGAATTCCAGAAGGAGAAGAGAAAGAGAAAGGGRCAGAAAGTTTATTTAAAGAA
ATAATGGCTGAAAACTTCCCAAACCTGGGGAGAGAAATGGACATCCAGATCCATGARGCC
CAAAGGAYACCAAATAAGTTGAATCCAAAYAGRNCTACACCAAGACACATTATAATNAAA
YTGTCAAAAGTCAAAGACAAAGAAAGAATTTTAAAAGCAGCAAGAGAAAAAAGASWAGTT
ACATACAAGGGAACCCCCATAAGACTATCAGCAGATTTCTCAACAGAAACWTTDCAGGCC
AGGAGAGAATGGGATGATATATTCAAAATAWTGAAAGAAAAAAACTGTCAACCAAGAATA
CTATACCCAGCAAAGTTGTCCTTCAGAAATGAAGGAGAGATAAAGACTTTCCCGRACAAA
CAAAAGCTGAGGGAGTTCATCACCACTAGACCTGCCTTACAAGAAATGCTAAAGGG
AGTTCTTCAAGTTGAARTAAAAGGACACTAATTARYAACATAAAAACATAWGAA
GGTAGTATAAAACTCACTGGTAAAGGTAAATATATAGTCANANTTAGAATACTGTAA
TATTGTAATGGTGGTGTGTAAATCACTTACAACTCTAGTATAAAAGTTAAAAAAAAA
AAGTAGTAAAAATAACTATAACTACAATAATYTGTTAATGGATACACAATATAAAAA
GATGTAAATTGTRACATCAATAACATAAAATGTGAAGGGGAGGAGAAGTAAAAGTGTARA
GTTTTTGWATGCDATTGAAGTTAAGTTGTTATCAGCTTAAAATAGACTGTTATAAYTTT
AAGATATTTTATGTAAGCCTCATGGTAACCACAAAGSAAAAACCTATAGTARATACACAA
AAGACGAAGAKAAAGGARTCAAAGCATACTGCTACGAAAAAYCAYCAAAWCACAAARAAA
GACAGCARGAKAAGAAAAAAGGAACAATGGAWCTACAAAACAACCAGAAAACA
ATTAACAAAATGGCAATAGTAAGTCCTTACCTATCAATAATTACTTTAAATGTAAATGGA
TTAAATTCTCCAATCAAAAGACAWAGARTGGCTGAATGGATTAAAAAACAAGATCCAACA
ATATGCTGCCTACAAGAGACTCACTTTAGCTTTAAAGACACACATAGACTGAAAGTGAAG
GGATGGAAAAAGATATTYCACGCAAATGGTAACCAAAAGAAAGCAGGGGTAGCTATACTT
ATATCAGACAAAATAGACTTTAAGCYAAAAATGGTAACAAGAGACAAAGAAGGTCATTAT
ATAATGATAAAGGGGTCAATYCATCAAGAAGATATAACAATTGTAAATATTTATGCACCC
AACATTGGAGCACCTAAATATATAAAGCAAAWACTAACAGANCTAAARGGAGAAATAGAC
AGCAATACAATAATAGTWGGGGACTTCAATACCCCACTYTCAACAATGGATAGATCATCC
AGACAGAAAATCAATAAGGAAACANTGGATTTGAACAACACTNTAGACCAAATGGACCTA
ACAGACATATACAGAACATTCTATCCAACAGCAGCAGAATACACATTCTTCTCAAGTGCA
CATGGAACATTCTCTAGGATAGAYCATATGTTAGGCCACAAAACAAGTCTTAGCAAATTT
AAGAAGATTGAAATCATACCAAGTATCTTTTCTGACCACAATGGTATGAAACTAGAAATC
AATAACAAGAGGAAAACTGGAAAATTCACAAATACGTGGAAATTAAACAACACGCTCCTG
AACAACCAATGGATCAAAGAAGAAATTAAAGGRGAAATAAAAAAGTATCTTGAAACAAAT
GAAAATGGAAACACAACATACCAAAACTTATGGGATGCAGCAAAAGCAGTTCTAAGAGGG
AAGTTYATAGCAATAAATGCCTACATTAAGAAACAAGAAAGATCTCAAATAAACAACCTA
ACTTTATACCTYAAGGAACTAGAAAAAGAAGAACAAACTAAGCCCAAAGTTAGCAGAAGG
AAGGAAATAATAAAGATTAGAGCAGAAATAAATGAAATAGAGAMCAGAAAAACAATAGAA
AAGATCAACGAAACTAAGAGYTGGTTTTTTGAAAAGATAAACAAAATTGACAAACCTTTA
GCTAGACTAACYAAGAAAAAAAGAGAGARGACTCAAATMAATAAAATTATAAATGAAAGA
GGAGACATTACAACTGATACCACAGAAATACAAAGGATCATAAGAGACTACTATGAACAA
TTATATGCCAACAAACTGGACAACCTAGAAGAAATGGATAAATTCTTAGAAACATACAAC
CTACCAAGACTGAATCAGGAAGAAATAGAAAATCTGAACAGACCAATTACTAGTAAGGAG
ATTGAATCAGTAATCAAAAATCTCCCAACAAAGAAAAGCCCAGGACCAGATGGCTTCACT
GGTGAATTCTACCAAACATTTAAAGAAGAATTAACACCAATCCTTCTCAAACTCTTCCAA
AAAATTGAAGAGGAGGGAACACTCCCAAACTCATTTTACAAGGCCAGCATTACCCTGATA
CCAAAGCCAGAAAAGGACACTACAAGAAAAGAAAACTACAGGCCAATATCCCTGATGAAT
ATAGATGCAAAAATTCTCAACAAAATACTAGCAAACCAAATTCAACAGCACATTAAAAGG
ATCATACACCATGATCAAGTGGGATTTATCCCTGGGATGCAAGGATGGTTCAACATATGC
AAATCAATMAATGTGATACATCACATTAATAGAATGAAAGAWAAAAATCATATGATCATC
TCAATAGATGCAGAAAAAGCATTTGACAAAATTCAACATCCWTTCATGATAAAAACTCTY
AACAAATTAGGTATAGAAGGAATATACCTCAACATAATAAAGGCCATATATGACAAGCCC
ACAGCTAACATCATACTCAATGGTGAAARGTTGAAAGCTTTTCCTCTAAGATCAGGAACA
AGACAAGGGTGCCCACTCTCACCACTCCTATTCAACATAGTACTGGAAGTCCTAGCCAGA
GCAATYAGGCAAGAAAAAGAAATAAAAGGCATCCAAATTGGAAAGGAAGAAGTAAAATTG
TCTCTATTTGCAGATGACATGATHTTATATATAGAAAATCCTAAAGACTCCACAAAAAAA
CTGTTAGAACTAATCAATGAATTCAGTAAAGTTGCAGGATACAAAATCAACATACAAAAA
TCAGTTGCATTTCTATACACTAACAATGAAWTATCTGAAAAAGAAATAAAGAAAATAATC
CCATTTACAATAGCATCAAAAACAATAAAATACTTAGGAATAAATTTAACCAAGGAGGTG
AAAGATCTSTACACTGAAAACTATAAGACATTGATGAAAGAAATTGAAGAAGACACAAAT
AAATGGAAAGRTATCCCATGTTCATGGATTGGAAGAATTAATATTGTTAAAATGTCNATA
CTACCCAAAGCCATCTATAGATTCAATGCAATCCCTATCAAAATTCCAATGGCATTTTTT
ACAGAAATAGAAAAAAAAATCCTAAAATTTATATGGAACCACAAAAGACCCCAAATAGCC
AAAGCAATCCTGAGAAAGAAGAACAAAGCGGGAGGCATCACACTTCCTGATTTCAAACTA
TACTACAAAGCTATAGTAATCAAAACAGTATGGTACTGGCATAAAAACAGACACATAGAC
CAATGGAACAGAATCGAGAGCCCAGAAATAAACCCACGCATATACGGTCAACTAATATTT
GACAAGGGAGCCAAGAATACTCAATGGAGGAAAGACAGTCTCTTCAATAAATGGTGTTGG
GAAAACTGGATATTCACATGTAAAAGAATGAAACTGGACCCCTATCTTACACCACTCACA
AAAATTAACTCAAAATGGATTAAAGACTTAAATGTAAGACCTGAAACCATAAAACTCCTA
GAAGAAAACATAGGAAAAAAGCTCCTTGACATGGGTCTTGGCAATGATTTTTTGGATA
TGACACCAAAAGCACAAGCAACAAAAGCAAAAATAAACAAGTGGGACTACATCAAACTA
AAAAGCTTCTGCACAGCAAAAGAAANAATCAACAAAATGAAAAGGCAACCTACGGAATGG
GAAAAAATATTTGCAAACCATATATCTGATAAGGGGTTAATATCCAAAATATATAAAGAA
CTCATACAACTCAATAGCAAAAAAAATAATCCAATTAAAAAATGGGCARAGGACYTG
AATAGACATTTTTCCAAAGAAGATATACGAATGGCCAACAGGTACATGAAAAGATGCTCA
ACATCACTARTCATYAGGGAAATGCAAATYAAAACCACAATGAGATATCACCTCACACCT
GTTAGAATGGCTATCATCAAAAAGACAAGAGATAACAAATGCTGGCGCGGATGTGGAGAA
AAGGGAACCCTTGTGCACTGTTGGTGGGAATGTAAATTGGTACAGCCACTATGGAAAACA
GTATGGAGGWTCCTCAAAAAATTAAAAATAGAACTACCATATGATCCAGCAATTCCACTT
CTGGGAATATATCCAAAGGAAATGAAAACAYTAACTCAAAAAGATATCTGCACYCCCATG
TTCATAGCAGCATTATTTACAATAGCCAAGACATGGAAACAACCTAAGTGTCCATCAATG
GATGAATGGATAAAGAAGTTGTGGTATATTATATATATACAATGGAATATTATTCAGCCA
TAAAAAAAAAGGAAATCCTNCCATTTGCGACAACATGGATGGACCTTGAAGGCATTATG
CTAAGTGAAATAAGTCAGACAGAGAAAGACAAATACTGTATGATCTCACTTATACGTG
AAATCTAAAAAAAAAAAAAAAAAAAAAAACGAAACTCATAGAAAAA
GAGATCAGACTTGTGGTTACCAGAGGGTCWGCGGGTGGTGGGAGGGGAGGGGGAATTGGA
GGAAGGTGGTCAAAAGGTACAAACTTCCAGTTATAAGATAAATAAGTACTAGGGATGTA
ATGTACAACATGATGACTATAGCTAACACTGCTGTATGATATATAGGAA
AGTTGTTAWGAGAGTWAATCCTA
