# Supplementary material for: Contrasted patterns of evolution of the LINE-1 retrotransposon in perissodactyls: the history of a LINE-1 extinction
Source: Mob DNA. 2018 Mar 28;9:12. doi: 10.1186/s13100-018-0117-4 (PMC5872511; doi:10.1186/s13100-018-0117-4)
Supplement: Supplementary file 2 — Consensus sequences of the 5’ UTRs. (FASTA 29 kb) [file 13100_2018_117_MOESM2_ESM.fasta]

>L1_Ec1_I
GGAGGAATTCCAAGATGGCGCCGTGAGTAGTCCTCTTTGTCTCTCGCCCTTCGAGTCTACAATTATTTGGACACTTATCG
CTTGACAAAGGATATCCAGACAGCATCTCAGGACGTCTGAGACACCCACGCGACTATACATCGGAAGGCGGACGGACTTT
CCTCCGGGAGGATGTGGAAATAGGTGAAAACTCTCCGACCCCGACGGGCAGCCTAGTACCCGCAAGCGGCTTTCTTCCAA
CGGACGCCCCCAGAGGATCCACACACATCTAGGGCAGGAGCGAGAACACAACAGAGGAGCGACGGTGGAAACAGGTGACC
AGAACCCTACTTAAACCCCCCGCAATTACTCCTAAACGCAGAGGGAAACTTTGGAGTTGCACACCTGAGCCCGCGGGGAG
AGTCTCTCCCCGCCATTGGCGGGGAGACCCGGCCTGGTGCTCGGGGCGCCCGGAGGGTCCCAGAGAGAGVCNCGGDGGGC
ACGGAGGTCTCCCAGCTGCCGTTGCCCGCCCCGTGGGACTAGGGATTGCCGGAGATCTCGGAGAGGACCGGGGCGGGGGA
ACTTTCAAAGGCSGGTYCGGCGACCCGGDGGGGAAGCGCCGGAGCTCCGCCAGGCAGCAGACAAAACTCTCTGTCTGCCG
GTAGCAGAGGGGCCACGCTGAGCACTCAGGGCTCCCGGCAGAGGCCCGGACAGAAGCCCAGAGGGCGGGGCGACCCCCAG
CTGCCGTTGCCCGCCCCGTGGGACTAGGGATTGCCGGAGATCTCGGAGAGGACCGGGGCGGGGGAACTTTCAAAGGCGGG
TCCGGCGACCCGGAGGGGAAGCGCCGGAGCTCCGCCAGGCAGCAGACAAAACTCTCTGTCTGCCGGTAGCAGAGGGGCCA
CGCTGAGCATTCAGAGCTCCCGGCAGAGGCCCGGAGAGAAGCCCAGAGGGCGGGGCGACCCCCAGCTGCCGTTGCCCACC
CGGTGAGGCTAGGGATTGCCGGAGATCTCGGAGAGGACTGGGGCTGGAGAGAGTTCCAGAGACCCAGCTTAGTAGCCTAG
GGGGAAACCCTACAGGCTCACAGAAGCCTTAGGGAAAGCCTCTGCACAGCACCAGTAGAAGGCACCCAGCCGCCAGCCAC
AAGGCTGGAAGACCCCAGGGCAAAAGCAGCATAGCTAGGTGTACTAACCACAGACTGTAGAAGATGCCAATAGCTCTCCT
GCGACCCATAGAGGACAAGTGAGATTTGGTGGGTGCCGACAGCAACCGAGCGACAAATAAAAGTGATCCCACCCCTGGCC
GCTGGAAAAGCCCATAACACCGTTGCAGACCCCAAGGAGAGAGCGCATCTAGGTGGGCAACAACAGTAGGCACCTGCAGC
CTGAAGCCCCCCGTGACGGCCCCCACGGCAGAGGAGGGAATCCAAAGGGCCACTGTGGCTACGAAGAGGGGCCCAGGCCC
AGTTAGCAACTACGGACAGGGTTCCTGGTTGGTGAAGTATAAACAGCTGCTCCCCCCACCGCAGCAGCTGAAACAAGTGA
AAGGAGCAACTAAACTCTATCTCC
>L1_Ec1_II
AGGAGGGAGAKCCAAGATGGCGCCGTGAGTAGTCCTCTTTGTCTCTCGCCCTTCGAGTCTACAATTATTTGGACACTTAT
CGCTTGACAAAGGATATCCAGACAGCATCTCAGGACGTCTGAGACACCCACGCGACTATACATCGGAAGGCGGAYGGACT
TTCCTCCGGGAGGATGTGGAAATAGGTGAAAACTCTCCGACCCCGACGGGCAGCCTAGTACCCGCAAGCGGCTTTCTTCC
AACGGACGCCCCCAGAGGATCCACACACATCTAGGGCAGGAGCGAGAACACAACAGAGGAGCGACGGTGGAAACAGGTGA
CCAGAACCCTACCTAAACCCCCCGCAATTACTCCTAAACGCAGAGGGAAACTTTGGAGTTGCACACCTGAGCCCGCGGGG
AGAGTCTCTCCCCGCCATTGGCGGGGAGACCCAGCCTGGTGCTCGGGGCGCCCGGAGGGTCCCAGAGAGAGACACGGAGG
GCACGGAGGTCTCCCAGCTGCCGTTGCCCGCCCCGTGGGACTAGGGATTGCCGGAGATCTCGGAGAGGACCGGGGCGGGG
GAACTTTCAAAGGCCGGTTCGGCGACCCGGAGGGGAAGCGCCGGAGCTCCGCCVGGCAGCAGACAAAACTCTCTGTCTGC
CGTTAGCAGAGGGGCCACGCTGAGCATTCAGGGCTCCCGGCAGAGGCCCGGAGAGAAGCCCAGAGGGCGGGGCGACCCCC
AGCTGCCGTTGCCCGCCCCGTGGGACTAGGGATTGCCRGAGATCTCGGAGAGGACCGGGGCBGGGGGAACTTTCAAAGGC
CGGTTCDGCGACCCGGAGGGGAAGCGCCGGAGCTCCGCCCRGGCAGCAGACAAAACTCTCTGTSTGCCGTTAGCAGAGGG
GCCACGCTGAGCATTCASGGCTCCGGGAGAGGCCCGGAGAGAATCCCAGAGGGCGGGGCGACCCCCAGCTGCCGTTGCCC
ACCCCGTGAGGCTAGGGATTGCCGGAGATCTCGGAGAGGACTGGGGCTGGAGAGAGTTCCAGAGACCCAGCTTAGTAGCC
TAGGGGGAAACCCTACAGGCTCACAGCAGCCTTAGGGAAAGCCTCTGCACAGCACCAGTAGAAGGCACCCAGCCGCCAGC
CACAAGGCTGGAAGACCCCAGGGCAAAAGCAGCATAGCTAGGTGTACTAACCACAGACTGTAGAAGATGCCAATAGCTCT
CCTGCGACCCATAGAGGACAAGTGAGATTTGGTGGGTGCCGACAGCAACGGAGCGACAAATATAAGTGATCCCACCCCTG
GCCGCTGGAAAAGCCCATAACACCGTTGCAGACCCCAAGGAGAGAGCGCATCTAGGTGGGCAACAACAGTAGGCACCTGC
AGCCTGAAGCCCCCCTGTGACGGCCCCCACGGCAGAGGAGGGAATCCAAAGGGCCACTGTGGCTACGAAGAGGGGCCCAG
GCCCAGTTAGCAACTACGGACAGGGTTCCTGGTTGGTGAAGTATAAACAGCTGCTCCCCCCACCGCAGCAGCTGAAACAA
GTGAAAGGAGCAACTAAACTCTATCTCC
>L1_Ec1_III
TCCAAGATGGCGCCGTGAGTAGTCCTCTTTGTCTCTCGCCCTTCGAGTCTACAATTATTTGGACACTTATCGCTTGACAA
AGGATATCCAGACAGCATCTCAGGACGTCTGAGACACCCACGCGACTATACATCGGAAGGCGGACGGACTTTCCTCCGGG
AGGATGTGGAAATAGGTGAAAACTCTCCGACCCCGACGGGCAGCCTAGTACCCGCAAGCGGCTTTCTTCCAACGGACGCC
CCCAGAGGATCYACACACATCTAGGGCAGGAGCGAGAACACAACAGAGGAGCGACGGTGGAAACAGGTGACCAGAACCCT
ACCTAAACCCCCCGCAATTACTCCTAAACGCAGAGGGAAACTTTGGAGTTGCACACCTGAGCCCGCGGGGAGAGTCTCTC
CCCGCCATTGGCGGGGAGACCCAGCCTGGTGCTCGGGGCGCCCGGAGGGTCCCAGAGAGAGTCACGGAGGGTACGGAGGT
CTCCCAGCTGCCGTTGCCCGCCCCGTGGGACTAGGGATTGCCGGAGATCTCGGAGAGGACCGGGGCTGGGGGAACTTTCA
AAGGCCGGTTCTGCGACCCGGAGGGGAAGCGCCGGAGCTCCGCCCGGGCAGCAGACAAAACTCTCTGTCTGCCRTTAGCA
GAGGGGCCACGCYGAGCATTCACGGCTCCGGGAGAGGCCCGGAGAGAATCCCAGAGGGCGGGGCGACCCCCAGCTGCCGT
TGCCCGCCCCGTGCRGGCAGCAGACAAAACTCTCTGTCTGCCATTAGCAGAGGGGCCACGCCSAGCATTCASGGCTCCCG
GGAGAGGCCCGGAGAGAABCCCAGAGGGCGGGGCGACCCCCAGCTGCCGTTGCCCGCCCCGTGAGACTAGGGATTGCCGG
AGATCTCGGAGAGGACTGGGGCTGGAGAGAGTTCCAGAGACCCAGCTTAGTAGCCTAGGGGGAAACCCTACAGGCTCACA
GCAGCCTTAGGGAAAGCCTCTGCACAGCACCAGTAGAAGGCACCCAGCCGCCAGCCACAAGGCTGGAAGACCCCAGGGCA
AAAGCAGCATAGCTAGGTGTACTAACCACAGACTGTAGAAGATGCCAATAGCTCTCCTGCGACCCATAGAGGACAAGTGA
GATTYGGTGGGTGCCGACAGCAACGGAGCGACAAATATAAGTGATCCCACCCCTGGCCGCTGGAAAAGCCCATAACACCG
TTGCAGACCCCAAGGAGAGAGCACATCTAGGTGGGCTGCAACAGTAGGCACCTGCAGCCTGAAGCCCCCCTGTGACGGCC
CCCACGGCAGAGGAGGGAATCCAAAGGGCCACTGTGGCTACGAAGAGGGGCCCAGGCCCAGTTAGCAACTACGGACAGGG
TTCCTGGTTGGTGAAGTATAAACAGCTGCTCCCCCCACCGCAGCAGCTGAAACAAGTGAAAGGAGCAACTAAACTCTATC
TCC
>L1_Ec1_IV
GGRGAAGATCCAAGATGGCGCCGTGAGTAGTCCTCTTTGTCTCTCCCCCTTCGAGTCTACAATTATTTGGACACTTATCG
CTTGACAAAGGATATCCAGACAGCATCTCAGGACGTCTGAGATACCCACGCGACTATACATCGGAAGGCGGACGGACTTT
CCTCCGGGAGGATGTGGAAATAGGTGAAAACTCTCCGACCCCGACGAGCAGCCTAGTACCCGCAAGCGGCTTTCTTCCAA
CGGACGCCCCCAGAGGATCTACACACATCTAGGGCAGGAGCGAGCACACAACAGAGGAGCGACGGTGGAAACAGGTGACC
AGAACCCTACCTAAACCCCCCGCAATTACTCCTAAACGCAGAGGGAAACTTTGGAGTTGCACACCTGAGCCCGCGGGGAG
AGTCTCTCCCCGCCATTGGCGGGGAGACCCCGCCTGGTGTTCGCGGCGCCCGGAGGGTCCCAGAGAGAGTCGCTGAGGGT
ACGGAGGTCTCCCAGCTGCCGTTGCCCGCCCCGTGGGACTAGGGATTGCCGGAGATCTCGGAGAGGACCGGGGCTGGGGG
AAGTTTCAAAGGCCGGCTCTGCGACCCGGAGGGGAAGCNCCGGAGTTCCGCCCGGGCAGCAGACAAAACTCTCTGTCTGC
CATTAGCAGAGGGGCCACGCCCAGCATTCACGGCTCCGGGAGAGGCCCGGAGAGAATCCCAGAGGGCGGGGCGACCCCCA
GCTGCCGTTGCCCGCCCCGTGGGACTAGGGATAGCCGGAGATCTCGGAGAGGACTGGGGCTGGGGGGAGTTCCAGAGACC
CAGCTTCGTAGCCTAGGGGGAAACCCTACAGGCTCACAGCAGCCTTAGGGAAAGCCTCTGCACAGCACCAGTAGAAGGCA
CCCAGCCGCCAGCCACAAGGCTGGAAGACCCCAGGGCAAAAGCAGCATAGCTAGGTGAACTAACCACAGACTGTAGAAGA
TGCCAATAGCTCTCCTGCGACCCATAGAGGACAAGTGAGATTTTGTGGGTGCCGACAGCAACGGAGCGACAAATATAAGT
GATCCCACCCCTGGCCGCTGGAAAAGCCCATAACACCGTTGCAGACCCCAAGGAGAGAGCACATCTAGGTGGGCTGCAAC
AGTAGGCACCAGCAGCCTGAAGCCCCCCTGTGACGGCCCCCACGGCAGAGGAGGGAATCCAAAGGGCCACTGTGGCTACG
AGGAGGGGCCCAGGCCCAGTTAGCAACTGCGGACAGGGTTCCTGGTTGGTGCAGTATAAACAGCTGCTCCCCCACCGCAG
CAGCTGAAACAAGTGAAAGGAGCAACTAAACTCTATCTCC
>L1_Ec1_V
AGAGGAGGATCCAAGATGGCGCCGTGAGTAGTCCTCTTTGTCTCTCCCCCTTCGAGTCTACAATTATTTGGACACTYATC
GCTTAACAAAGGATATCCAGACAGCATCTCAGGACGTCTGAGAGACCCACGCGACTATACATCGGAAGGCGGACGGACTT
BCCTCCGGGAGGATGTGGAVATAGGTGAAAACTCTCCGACCCCGACCGAACAGCCTAGTACCTGCAAGCGGCTTTCTTCC
AACGGACGCCCCCAGAAGATCAACACACAHCTAGGGCAGGAGCGAGCACACAMCAGAGGAGCGACGGTGGAAACAGGTGA
CCAGAACCCTACCTAAACCCCCCGCAATTACTCCTAAACGCAGAGGGAAACTCTAGAGTTRCACACCTGAGCCCGCGGGG
AGAGTCTCNCCCCGCCATTGGCGGGGAGATCCCGCCTGGTGTTCACGGCGCCCGGAGGGTCCCAGAGAGAATCVCTGAGG
GTACGGHGGHCCCCCGGCTGCCACTGCCTGCACGGTGGGGCDAGGGATTGCCGGAGATCTCNGAGAGGACTGGGGCTGGG
TGAAGCTCCAGAGGCCGGCTCCGCGCCCCGGAGGGGAAGCTCCAGAGTTCHGCCCGGGCAGCAGACAAAACTCTCTGTCT
GCCATTAGCGGAGGGGCCACGCCCAGCATTCACAACTCCGGGAAAGTCCCGGAGAGAATCCCAGAGGGCGVGGYGACCNC
CAGCTGCCVTTGCCCGCCCCGTGGGGCTAGGGATTGCCGGAGATCTCGGAGAGGACTGGGGCTGGGGRAGCTCCAGAGGC
CNGCTCYGCGSCCCNGAGGGGAAGCTCCAGAGTTCTGCCCGGGCAGCAGACAAAACTCTCTGTCTGCTATTAGCGGAGGG
GCCACDCCCAGCATCCACAACACCGGGAGGGTCCCGGAGAGGAGAATATCAGGCAGGGCAGCAGCTGACCAGCTACCACT
GAAATCAGGATCTCCGGCTATCCCCCAGACAGGGCAAAGGGCTCCCCGAGTTCCTGGGGAACAGGACTGGGGCTGGGTGG
AGTTCCAGCGACCCAGCTCCGTAGCCTAGGGGGAAACCCTACAGGCTCACAGCAGCCTCAGGGAAAGCCTCTGCACAGCA
CTAGTAGARAGCACCCATCCGGCAGCCACAAGGCTGGAAGACCCCGGGACAAAAGTAGCATAGCTAGGTGAVCTAACCAC
AGACTGTAGAAGATGCCAATAGCTCTVCTGCGACCCATAGTGGACAAGTGAGATTTTGTGGGTGCCGACAGTGACGGAGC
GDCAAATATAAGTGATCCTACCCCTGGCCGCTGGAAAAGCCCATAACACCGTTGCAGACCCCAAGGAGGGAGCACGTCTA
GGTGGGCTGCAACAGTAGGCACCAGCAGCCTGAAGCCCCCCYGTGACGGCCCCCACGGCAGARGAGGGAATCCAAAGGAC
CACTGTGACTACGAGGAGGGGCCCAGGCCCAGTTAGCAACTGCGGATAGGGTTCCTGGTTGGTGCAGTATAAACAGCTGC
TCCCCCACCRCAGCAGCAGAAACAAGTGRAAGGAGCAACTAAACTCTATCTCT
>L1_Ec1_VI
RGAAGATCCAAGATGGCGGCRTGAGTAGTCTTCTTTGTCTCTCCCCCTTCGAATCTACAACTAATTGGACATTCATCGCT
TAACAAAGGATATCCATATAGCATCTCAGGACGCCTGAGAGACCCACRCTGCTATACATCGGAAGGCGGAHGGACTTCCC
TCCGGGAGGAGGTGGAGATAGGTGAAAACTCTCCGACCCBGACCCCCGAACAGCCTAGTACCTGCAAGCGGCTTTCTTCC
AGCGGACGCCCCCAGAACATCGCCACACACCAAGGGCAGGAGGGAGCGCACACCAGAGGAGCGACGGTGGAAACAGGTGA
CCAGAGCCCTACCTAAGCCCCCCGCAATTACACCTAAGCCCAGAGGGAAGCTCCAGAGTTACACACCDGAGGCGGGTGGG
GAAAACCCCTACCCGCCATTAGCGGAGAGGCCCCGCCCAGCATCCACAACGCCDGGAGGCTCCCRGAGAGAATCCCAAAC
DGBGCRGCRGCCCGCCAGCTGCCGCCGCCDGCTCCACTGACTGGGCTNTHGCCCGGGAGGGGCTCGGGACTACCGGAGAT
CTCCTGGGAGAGGACTGGGGCTGGGTGGAGCTCCAGCGGCTGGCTVCGCGGCCYGGGGGDGAAACTCYAGAGTTCCGTCC
NGGCAGCAGGCAAAGTCTCTVCCTGCCATTAGCGGAGAGGCCCCDCCCAGCATCCACAAYGCCDGGAGGCTCCCGGAGAG
AATCCCAAAHGGSGCGGCAGCCYGCCAGCTGCHGCCGCHRGCYCCACTGACTGBGSTTDTCNCCNGGGHGGGGCTCGGGD
CTACCGGAGATCTCCTGGGAGAGGHCTGGGGCTGGGTGGAGCTCCAGCDGCCRGCTCCGYGGCCCDGGGGGGAAACTCYR
GAGTTCCGTCCDGGCAGCAGGCANAGTCTYTRCCTGCCATTAGCRGAGAGGCCCCDCCCAGCATCCACAACGCCGGGAGG
GTCCCRAAGAGGAGAATCCCAGGCAGGGCAGCAGCCGGCCAGCTGCCACTGAACTCAAGGTCTCCGGCTATCCCCCAGAC
AGGGCAAGGGGCTCCCCGAGATCCTAGGGGAGAGGACTGGGGCTGGGTGGAGTTCCAGCGACCCGGCTCCGTGGCCCAGG
GGGAAACTCTACAGTCTCACAGNAGCCTCAGCGATAGCCTCTGCACAGCACTAGTAGAGAGCACCCACCYGGCAACCACA
AGGCTGGAAGACCCTGGGACAAAAGTAGCATAGCTAGGTGAGCTAACCACAGACTGCAGAAGATGCCCATAGCTCTGCTG
TGACCCATAGTGGACAAGTGAGATTTTGTGGGCGCCGACAGTGACAGAGCTGCAAATATAAGTGATCCTGCCCCTGGCCG
CTGGGAAAGCCCATAACACCGCTGCAGACCCTAAGGAGGGAGCACGTCTAGGTGGTCTGCAACAGTAGGCACCAGCAGCC
TGAAGCCCCCYTGTGACGGCCCCCACAGCTGAAGAGGGAACCCACAGGATCACTGTGACTGBGAGGAGGGGCCCAGGCCC
AGTTAGCAACAGCTGATAGGGTTCCTGGTTGGTGCAGTATAAACAGCTGTTCCCCCACCACACCAGTAGAAACAAGTGGA
AGCAGTAACTAAACTCTATCTCT
>L1_Ec1_VII
GGAGTTCTCGTCAAGATGGCGCTGTGAGCAGACGTTGAACTCGCCTCCTCCCACAAACACAACCAGGTTACAACAATTTT
AGGAAGAATCACCCTGGATTGAAAACTGAAAACTGGATAAAAAGAACCCCCACAACAAGGGACAGTCCTGACGAAAGCAG
AAGAGGCAGTAACTCCGGCCAGAGAGGAAAAAAGCCACCTTTGGGAGCAGCGGAGCTTCTCAGCTGGCCAGGCGGGAGCC
AACCTAAGGTACGCAGCCCTCCCTGGAGGAGTGAGGTCCGGAGCGGGGGCAATACTGCTATAACCATCCTTCGGACTCAG
CCCAACTGAGAGGGGGGTCTTACTGTCTGGCTTTGCTGGCTATTAACTGCAGCGAGGACACCCCAGAAAAGCTATTGGCC
GAAAGCCGAAAAGATCCGGGTCTTAAAGGGCCCACGCACAAACTCACTCATTGCAGCAACCTAAAATCACCAGAGAGAAG
GCTGACTGTCCTTTGGTGAAACGAGACTCACCTGGTGGGCTCTGGGGGCATCTTGGTGAGAGGAGGATCCTCTCCGGAGA
CTGAGACATTGGTGGGGGCCGTTGTTCTGAGCTGGTCCAGGCGTGCTGATACGGACACAGGTGGGGGCCATTGAGGTGCG
TCCCTTGGGCTGTTAGCCCAGGGGTCTGCCACACCCACTAGAGCACAGATTTAATCCAGTTCAGCCAGGGCAGGCAACCC
GCCCTAGGGACTGGCCCCACCTAACAGCAAGCCCTCAGGCTACTTTTCAGCCTGCATTGACTGAGTGCCTTGATCCTCTA
CAGGCAGGCAAAGGTGTCTGCCTCTGTGGGGCAGGGCTTGTGTGAGGACCTGGTGAACTGTGGGGGGCATTGGGGCAGAG
GTGGGGGCCTCTGCAGTGTGGCGGTGGGGTACGCTCCAGGGGGTTGAGAAGTGTGCATGGACCAGGACTGTGCTGACAGT
GTATGTGGTCCAGAGGGGGGTGAGGCTTATCAGCGGCAGAAGACTTGTGTTTCACAAATAGCCATAAAAAAGGATCAGCC
CCACCTTCCAAAGCCTGAAACAACTGAGTGCCTCCATGCCAAGGGCTAGCCCTACTCAGCTGCACTCCTAAGAGAACTGA
CATCAGCCTTGTTGGCCTCAGGCCTATCACAACTGTACGCCCCTGAGCCTAGCAACCAGCTACACTGGGTACCAACCCAA
TTAAGAGGACAATTGCAATAAGAGTGTGCTAATAGGCGGGACCAAGATGGCGGAGTGAGTGGTCTTCTTTGTCTCTCCCC
CDTCGAATCTACAACTAATTGGACATTCACCGATTAACAAAGGATATCCAGATAGCATCTCAAGACGCCTAAGAGTCTCG
TGCTACTATACATCGGAAGGCDGACGGACTTCCCCCCGGGAGGAGGTGGAAATAGGTGAAAACTCTCCGACCCCCGACCC
CCGACCCCCGGACAGCCTAGTTCCTGCAGGAGGCTCTCTTCCAGCGGACTCCCCCATAGCATCGCCACACACCAAGGGCG
GGAGTGTGCACTCACCAGCGGAGCGACGGTGGAAACAGGTGACAACAGCCCTACTCAAGCCCCCCGCGATTACACCTAAG
CCCAGGGGGAATCCCCAGGGTCCTGCACCCACCGGCAGGGAAGGCCTCCGCTCGCCATTAGCAGGGAGGCCCCGCCCAGA
ATCCAGAACAAAGGGAAGCTCCTGGCGGGCGGATTCCCCGGCACGGCACCAGACCACAAGCTGCTGCTGGGCCCACGGTC
TCCGGCGCACGGGTCRGTGCAGGGGGCGCCCGGACTTCCCGTGGACGTGCTTGGGGACABGGTTGGAGCTCCAGCACCTG
GCTCTGTGGCBCGGGGGGAGGCTCCGGGGTCCCGCACCTCCCNGCCAGGGAAAGCCTCTGCTCGCCATTAGCAGGGAGGC
CHCGCCCAGAATCCAGAACAAAGGGAAGCTCCHGGTGGGCGGATTCCCNGGCABDGCACCAGACCVCAAGCTGCTGCTGG
GCCCACGGTCTCBGGCGCACGGGTCGGTGCAGGGGGTGCCCGGACTTCCCGTGGACRTGCTTGGGGACTGGGTGGAGCTC
CAACACCCGGCTCTGTGGCCCGGGGGGANGCTCCAGGGTCCCACACCCCCCGCAGGGAGGGCCTCTGCTCNCCATTGGCA
GGGAGGCCCCGCCCAGCATTCGGAACACCAGGAAGCTCCCTAGAGCAGAATTCCCCACAAGGCAGCAGCTTACAAGCCAC
CGCCAGGCCCACGGACTCTGGCCDTGTCCCAGACGAGGCAAGGGGCTCCCAGAGATCCCGTGAGAGTGGAGTGGGGCAGA
GTGGAGCTCCGGTGAAATGGCTACGTAGCCCAGGGGGGAACTCCAGGTTCCTACAGCAGCCTCAGCGAAAGCCTCTGCAC
AGCACTAGTGGAGAGGTCCCGACTGGCAATCGCAAGGCGGGAAGGCCCTGGGGCAAAAGTAGCACAGCTAGGTGAGCTAA
CGACAGACTGCAGAAGATACCCATAGCTCTGCTGGGACCTATAGTGGACAAGTGTGATCTTGTGGGCTCTGTTAGGGACA
AAGCGGCGATTATAGGTGATCCTGCTCCTGGCTGCTGGGAAAGCCCACAACACCGCTGCAGACCACAAGGAGGGAGCGCG
TCTAAGTGGGCTGCAACAGTAGGCACCAGCAGCCTGAGGCCCCCTTGCGATTGCCCCCACAACTGACGAGGGACCCCACA
GGACCACTGTGACTACGAGGAGGGGTCCAGGTCCAGTCAGTAACAGCTGACAGGGTTCCTGGTTGGTGCAGTCTAAACAG
CTGCCCCCCCCACACCAGTCGCAACAAGTGGAAGCAGCGACTAAACTCTATCTCT
>L1_Ec1_VIII
GGGGGCGGGACCAAGATGGCGGAGTGAGAGGTCTTCTTTGTCTCTCCCCCGTCGAATCTACAACTAATTGGACATTCACC
GATTAACAAAGGATATCCAGATAGCATCTCAAGACGCCTAAAAGTCTCRTGCTACTACACATCGGAAGGCGGACAGACTT
CCCCCCGGGAGGAGGTGGAAATAGGTGAAAACTCTCCGACCCCCGACCCCCGACCCCCGGACAGCCTAGTTCCTGCAGGA
GGCTCTCTTCCAGCGGACTCCCCCATAGCATCGCCACACACCAAGGGCAGGAGTGTGCACTCACCAGCGGAGCGACGGTG
GAAACAGGTGACAACACCCCTACCCAAGCCCCCCGCGATCACACCTAAGCCCAGGGGGAAATCCCCAGGGTCCCGCACCC
ACCGGCAGGGAAGGCCTCCGCTCGCCATTAGCAGGGAGGCCCCDCCCAGAAGCCAGAACAAAGAGAAGCTCCTGGCGGGC
CCGGCACGGCACCAGACCGCAAGCTGCCACTGAGCTCATGGTCTCCGGCGCACGGCTCGGTGCAGGGGGCRCCCGGACTT
CCTGTAGACGTGCTTGGGGACABGGTTGGAGCTCCAGCGCCTGGCTCTGHGGCGCGGGGGAAGGCTCCAGGGTCCCGCAB
CTCCCTGGCAGGGAAAGCCTCTGCTCGCCATTAGCAGGGAGGCCACGCCCAGAATCCAGGACAAAGGGAAGCTCCCGGTG
GGHGGATCCCCYGGGGCGGCTCCAGACCGCAAGCTGCYGCTGGGCTCACGGTCTCCGGCGCACGGGTCGGTGCAGGGGGT
GCCCGGACTTCCCGTGGACGTGCTTGGGGACTGGGTGGAGCTCCAACACCCGGCTCTGCDGCCCGGGGGGTYGCTCCAGG
GTCCCRCACCCCCCCAGCAGGGAGGGCCTCTGCTCGCCATTGGCAGGGAGGCCCCRCMCAGCATTCGGAACACCAGGAAG
CTCCCTAGAGCAGAATTCCCCACAAGGCAGCAGCTTACAAGCCACCGCCAGGCCCACGGACTCTGGCCGTGTCCCAGACG
AGGCAAGGGGCTCCCAGAGATCCCRTGAGAGTRAAGTGGGGCAGAGTAGAGCTCCAGTGAAATGRCTACGTAGCCCAGGG
GGGAACTCCAGGTTCTTACAGCAGCCTCAGTGAAAGCCTCTGCACAGCACTAGTGGAGAGGTCCCGACTGGCAATCGCAA
GGCAGGAAGGCCCTGGGGCAAAAGCAGCACAGCTAAGTGAGCTAATGACAGACTGCAGAAGATACCCATAGCTCTGCTGG
GACCTATAGTGGACAAGTGTGATCTGGTGGGCTCTGTTAGGGACAAATCGGAGATTATAGGTGATCCTGCTCCTGGCTGA
TGGGAAAGCCCACAACACTGCTGCAGACCACAAGGAGGGAGCGCGTCTAGGTGGGCTGCAGCAGTAGGCACCAGCAGCCT
GAGGCCCCCTTGCGATTGCCCCCACAACCGACGAGGGACCCCACAGGACCACTGTGACTACGAGGAGGGGTCCAGGCCCA
GTCAGTAACAGCTGACAGGGTTCCTGGTTGGGGCAGTCTAAACAGCTGCCCCCCCACACACACCAGTYGCAACAAGTGGA
AGCAGCGACTAAACTCTATCTCT
>L1_Ec1_IX
GAGAAGACATCACCAAGATGGCGGAGTGAGTAGTCTTCTTTGTCTCTCCCCCTTCGAATCTACAACTAATTGGACATTCA
TCGGTTAACAAAGGATATCCATATAGCATCTCAGGATGCCTGAGAGACCCGTGCTGCTATACATCAGAAGGCAGACGGAC
TTCCCCCTGGGAGGAGGTGGAGATAGGTGAAAACTCTCCGACCCCCGACCCCCGGACAGCCTAGTACCTGCAAGHGGCTT
TCTTCCAGCAGACTCCCCCATAGCATCGCCACGCACCAAGGGCAGGAGTGTGCGCACACCGGCGGAGCGACGGTGGAAAC
AGGTGACTACAGCCCTACCTAAGCCCCCCDCGATTACACCTAAGCCCAGGGGGAAACTCCAGGGTCCCGCACCAGCGGCA
GGGAAAGCCTCTACTCGCCATTAGCAGAGAGGCCCCACCCAGCATTCAGAACACCGGGAGGCTCCCGAAGAGGAGGATCC
CNGGCAGGGCAGCAGCCCGCCAGCCGCTGCTGGACTCACGGACTCCGGCTGTGCCCCAGACGGGGCAAGGGGCACCCAGA
GATCCCGTGGGAGTGGTCTGGGGCTGGGTGGAGCTCCAGCGGCCCGGCTCCGCAGCCCAGGGGGAAACTCCAGGGTCCCG
CACCNGCGGCAGGGAAAGCCTCTACTCGCCATTAGCAGAGAGGCCCCGCCCAGCATTCAGAACDCCGGGAGGCTCCCGAA
GAGCAGAATCCCVGGCAGGGCAGCAGCCCGCCAGCCGCCGCTAGGCHCACGGACTCCGGCTGTGTCCCAGANGGGGCAAG
GGGCTCCCAGAGATCCCGTGGGAGTGGTNTGGGGCTGGGTGGAGCTCCAGCGGCATGGCTCCGTGGCCCAGGGGGAAACT
CCABAGTCCCACAGCAGCCTCAGCGAAAGCCTCTGCACAGCACTAGTGGAGAGGCCCCGACCGGCAATCACAAGGCTGGA
AGGCCCTGGGGCAAAAGTAGCACAGCTAGGTGAGCTAACCACAGACTGCAGAAGATACCCATAGCTCTGCTGTGACCTAT
AGTGGACAAGTGAGATCTTGTGGGCTCTGACAGTGACAGAGCTGCGAATATAGGTGATCCTGCTCCCGGCTGCTGGGAAA
GCCCATAACACCGCTGCAGACCCCAAGGAGGGAGCACGTCTAGGTGGTCTGCAACAGTAGGCACCAGCAGCCTGAGGCCC
CCTTGCGATTGCCCCCACAGCTGACGAGGGACCCCACAGGACCACTGTGACTACGAGGAGGGGCCCAGGTCCAGTCAGCA
ACAGCTGACAGGGTTCCTGGTCGGTGCAGTCTAAACAGCTGCTCCCCCCCCACACCAGTAGAAACAAGTGGAAGCAGTAA
CTAAACTCTATCTCT
>L1_Ec1_X
GAGTGACGTCAGCAACATGGCGGAGTGAGCAGTTTTCTTTGTCTCTCCCCCTTCGAACTACAACTAAATGGACATTCATT
GATCAACAGAGGATACCCACACAGCACCTCAGGATGCCTGAGAGACCCACGCTGCTATACATCAGAAGGTGGATGGACTA
CCCCCAGGGAGGAGGTGGAGATAGGTGAGAACTCTCCAGCCCCCAGACAGCCCAGTACCTGNGAGCGACTGCTCTCCTAG
CTGAAACGCTCATAGCACCACCACAGCCCCGAGGGTGGGCGTGCACATCGGCGCAACTGTGGAAACAGGTGACTACAGCC
CTAAGCCCCCCATGATTGCTCTTTGGTCCAGTGGGAAAATCCACAGTCCCACCACAGCCCCAGGGAGAGACTCTGGCTCA
GACCTAGTGGAGAGGCCCCACCCACCAAGCACAAAGGCTGGTGAGACCTAGGAGCAGAAGTGGCACAGCTGGGTGAGCAA
ACCCCTGGCTGCCTTAAACACCCATAGCTCTGCTGCAGCCCBGAAGGGGCAAGTGAGATCCAGTGGGACCATGGGAGTAG
GCGGTAACAACCCTGAGCCCCAGTGTGATTGCTCCTTGGTCCAGTGGGAAAATCCACAGTCCCACCGTGGCCCCAGGGAG
AGACTCDGCTCGGCCCCAGTGGAGAGGCCCTGCCCACCAAGCACAAAGGCTGGTANGACCTAGGACCAGACGTGGTTCAG
CCGGGTGAACGTVCCCCCAGCTGCATTAAACACCCACAGCTCTGCTGCAGCCCCAAAGGGGCAAGTGAGAHCCAGCGGGA
CTGTGGGAGCAGGTGGCAACAATCCTGAGCCCCAGTGTGATCACTCCTTGGTCCAGTGGGAAAATCCACAGTCCCACAGT
AGCCCCAGGGAGAGNCTCTGGCTCAGCCCCAGTGGAGAGGCCCCACCCACCAAGCACAAAGGCTGGACAACCTAGGAGCA
GAAGTGGCATAGCTGGGTGAGCTAACCACTGGCTGCATTAGATGCCCATAGCTCTGCTGCAGCCCAGAGTGGACAAGTGA
GATCCAGCAGGACCAGATGGTGGCAGAGCTGCGAGTCCAGGTGAACAAGCTCCCAGCTGCCTCAAAAGCCCATAACACCA
CTGCAGTCCCTAAGGAGGGAGCGCATCTAGGCGAGTCTGTGGGAGCAGGCAGCAGCAACCCGAAGCCCCCGTGTGATTGT
TCCCACAGTTGATGGGAGACCCCACAGGGCCACTGTGATCCCAAGGAGTGGCCCAGGCTCAGTCAGGAACAGCTGACAGG
GATCCTGGTGGGTGCAGATTACACAGCTCCTGCCCCCTCCCCCCAGTGGCAGCAAGTGGAAGCAGTAACCAAACTCTATC
TCT
>L1_Ec2_I
GAGTGGGCGGAGCAAAATGGCGGGGTGAGCTGACCCGGGATTCTCTCCCCTCCAAAATACAACAAAAGATTGGAAGAACT
GAATTTCAGAGAATAAACATAATGCCAGCTCGTTAGAGACCTACAATACCAAGAAGGCGGAGATCATAAACCTTGCTTTA
CACCTTCGGAGGCGCTGGAACGGTAGGAGAGAACATCGCTCCCTCCCCTAGAGTCTGCGATCGCTGCGGCGCGGGTCGGG
AAGGAGCGGGGGAGGGGCCGCGCGACCGGGGGATCATCCAGGACTCCTGCCGCTGATTCAGTGGAGACCCGCTGACGGGG
GGAAAGCTTCCGTCCGCGGGGACCCTATAAATCAAGGGCCTTGGGAGACCAGAGAACAGAACTGATCTGAACCCAGACCG
GCGCGTGTGAGTAACAGCCCCTCCCCCVCARCAAAGCCAGTGGGCGCAGCCATCTTGCCCCAAGGCGGAGAGCTAACACG
CCGCTCTCGACCCCCATCTAGTGGCGACAGGCTGTAACTGCAACTGAATTCTACCACCATGAGAAAAAA
>L1_Ec2_II
DGGNGGAGCAAAATGGCGGGGTGAGCTGACCCAGGACTCTCTCCCCTCCAAANTACAACAAAGGATTGGAAAAACTGAAT
TTCAGCTAATAAACCTAATGCCARGACGTCAGAGACCTACAGTAYCAARAAGACRGAGGACGGAGACCCTGCWGCHGGCC
TCDGAGGAGCTGGAACVGGGTAGGAGAGAACTTCGCTCCCTCCCCTAGAGACBGGGATCGCTGCCGCGGGTNCGGGAAGG
AGCGGGGGAGGGGCCGCNBGACNDGGGGATCVTCCAGGACTCCYGCCGCTGGTACAGTGGAAACCCGCTGACGGGGGAAA
GCTTCCGTGCGCGGGGACCCCATAAACCCAGGGCCCCGGGAGACCAGAGAACAGAACTGATCCGAATCCAGATCGGCGNG
CNAGAGAAACHGCCCCTCCCCCCNGGCAAABCGCRCTGGGCGCCGCCATCTTGCCCGAAGGCGGAGAGCTCAGAACDCGC
GGCTCTCGACCCCCATCTAGTGGCGACAGGCTGTAACTGCAACCGAATTCTACCACC
>L1_Ec2_III
GNGDNGNCAGCAAAATGGCGGRGTGAGCTGACCCAGGACTCTCTCCCCTCCAAACTACAACCAAADAATYGGAAHAACTG
AATTTCAACCAATAAYYCTAATACAGAGAYCRTCAGAGACCHACAGCAGCAARAHGAYRGAGGDBRGAGAGGCTGVAGCC
GNCCTCGGAGGAGCTGGAAHGGGGTAAGAGAGAACTTCGCTCCCTCCCCTAGAGACTGGGATCGCTGCCGCGGGTGAGGG
AAGGAGCGGGGGAGGGGCCDYGCGWCCGGGGGATCATCCAGGACTCCCACHGCCNGTGCAGTGGAAACCCGCTRAYDGGG
GAAAGCTTYYGYGTGCRGGGACCCCATCAAGCCAGGGCCCYRGGARACCAGAGAGCGAGAGCTGATBGGAATCCAGGTCD
GCVBDNGAGAGAAAGTGCCCCTCCTCCCCCAACCCGYGCTGBVYGCCGCCATCDYGGCTGAAGGCRGAGGGCTCAGAACG
YGHGGCTCTCVACCCCCATCTAGTGGCGACAGGCTGTAACTGCAACCRAATAMTACCATC
>L1_Ec2_IV
GGNGTGACGTCAGCAACATGGCGGCGTGAGCTCACCCGGGACTCTCTCCCCTCCAAATTACAACCAAAAAGAGCAACTGC
TTTCCAACCAAAAAAAAAAATCCTAATAACAGAAATCGTCAGAGACCCACAGCAGCCAAACGACGGAAGGCGGAGAGGCT
GGAGCCGCCCTCGGAGGAGCTGGAACGGGGTAGGAGAGAACTTCGCTCCCTCCCCTAGAGACTGGGATCGCTGCCGCGGG
TGCGGGAAGGAGCNGGGGAGGGGCCGCGHVTCCGGGGATCGTCCAGGACTCCCACCGCCNGTGCAGCGGAAACCCTCTAA
CGGGGGAAAGCTTTCNCGTGGGGGAACCCCAGCAAGCCAGGGCCCCGGGAGACCAGAAAGCGAGAGCTGATCCAATCCAG
GTCNGHGTGAGTGAAAGTGCCCCTCCTCCCCCAACCCACGCTGBGCGCCGCCATCGTGGCTGAAGGCNGAGGGCTCAGAA
CACAHGGCTCTCGACCCCCATCTAGTGGCGACAGGCTGTAACTGCADCCVAATAATAGCATC
>L1_Ec2_V
GGGAGTGACGTCAGCGACATGGHGGAGTGAGCTCACCCGGGACTCTCTCCCCTCCAAATTACAACCAAAAGGAGCAACTG
CTTTCCAACCAAAAAATCCTAATAVCACAGAAATCGTCAGAGACCCACAGCAGCCAAACGACGGAGGGCGGAGAGGCTGG
AGCCNCCCTCGGAGGAGCTGGAACGGGGTAAGAGAGAACTTCGCTCCCTCCCCTAGAGACTGGGATCGCTGCCGHGGGTG
AGGGAAGGAGCAGGGGAGGGGCCACGCATCCGCGGGATCATCCAGGACTCCCACHGCCCGTGCAGNGGAAACCCTCTAAY
GGGGGAAAGCTTTCGCGTGGGGGGACCCCATCAAGCCAGGGCCCCAGGAAACCAGAGAGCGAGAGCTGATCNGAATCCAG
GTCTGCGNGNGAGAGAAAGTGCCCCTCCTCCCCCAACCCGCGCTGTGCGCTGCCATCGCAGCTGAAGGCGGAGGGCTCAG
AACGCGCDGCTCTCGACCCCCATCTAGTGGCGACAGGCTGTAACTGCAACCGAATAATAGCATT
>L1_Ec2_VI
GNGGAGTGACGTCAGCATCATGGCVGAGTGAGCTTGCCCAGGACTCTCTCCCCTCCAACATACAACAAAAAGGAGCAACC
ATATTCCAACARAAAATATCCTAATAGCACAGGAATCCTCAGAGANCCACAGCAGCCAAACGACAGAGGGCAGAGAGGCT
GGAGCCCCCCTCGGAGGAGCTGGAACNGGGTAAGAGAGAACTTCDCTCCCTCCCCTAAAGACTGGGATCNCTGCCVCGGG
AGGCTCCATGAGGGAAGGAGTNGGGGAGGGGTCNCGCATCCGBAGGATCACCCAGGACTCCCTAGGGCCCTTGCAGCCTA
GAGGGAAGCCCTCTAATGGGGCGAAAGCTTTCGCGTGGGGTGACCTCATCAAGCCAAGACCCCAGGAGACCAGATAGCGA
GAGCTGATCGGGAAACCNGGGHCTGCNCGCAAGAGAAAGTGCCCCCCCCCCCAACCCGCDCTGTGCNVCGCCATCTBGGC
TGAAGGCAGAGGGCTCAGAATATGCGGCTCTCGACCCCCATCTAGTGGCGAHAGGCTGTAACTGCAACCRAATAATATCA
CAATGGGNAAAAN
>L1_Ec2_VII
AGGAGTGANGTCAGCATCATGGCAGAGTGAGBTCTCCCAGNAATCTCTCCCCTCCAAHATACAACVAAAAAGACATCCAT
ACTCCAACAGAGGACATCCAAACACAACACAAAAAACNTCDGAGAGACCCANGCAGCCATACVACGGAGGGNAGAGAGGC
TGGAGCCCCCCTCAGAGGAGGTGGAATGGGGTAAGAGAAAHCTTCDCTCCCTCCCCTAAAGACTGNRATCCDGGACCGCG
GGAGGCCTCCAAGAGGGAAGGAANDGGGGAGGGGACATTCNTTCATGGGAACATCAAGGACTCCCAAGGGCCCTTGCAGC
CTAGAGGGAAGCCCTCTANCAGGGTGAAAGCTTTCGNAGGGGGTGACCTCATCAAGCCAACACCCCAGGAGAGCAGATAG
CNAGAGCAGAGNGAGAAAACCCNGAGAGCABGCAGGAGAAAGCNCCCCTCCCCCVACCCACTCAGCACNGCTCCAGCCCC
TGGGATCTCAGCTGAAGGCAGAGGGCTCAGAATACGTGGCTCTTGACCCCCACCCAGTGGCGATAGGCDGTAACTGCAAC
CAAATAATACCAGG
>L1_Perissodactyla2_I
GTGATGTCAGCATCATGGCAGAGTGAGCTCTTCCCTTAGACTCTCCCCCCTAAGATACAATGAAAAGGACATTCATAAAC
CAACAGAGGACATTCACACAACACAAAAGACATCTGAGAGACCCACACAGCCATACGTCTGAAGGTGGAGGTGCTGGACC
CCCCNGGAGGAAGTGGAAGGAGGTAAGGGGATCTCCTCTCCCTCCCCNAATGGCAGTGACCCAGGGTGCAGGACTGCATG
TGGCTCTGAGAGGAGAGGGGGGAAGGGGNAGCCCTCCGTGGGAACACCTTCACTCTCCAAGTTCCCTCACAGCCCATGGG
AAAGCCCCACACAGAGGTGGCTAAGCTATTGCGGGGGTGTCTTCATCAAGCCAGCACCCCAGGAGAGCAGATAGTGAGGG
CAGAGCAAGAACACCCCNGGGATCATGCABGCGAAAGAAAGTGCCCCTCCCCCCNACCCGGCACHCCAGCTCAGCCGGTN
GGCCAGAGCAAGAGAGCAHATGHNCNTATATBTGCAAAGCAGHGTNAGCNAGCNNGCAATCACAGACAGGCCCTGTCAGA
ATAGNTNCNAAAGGTNCANGCACAGCHGCCAGGGATNATAGCAGGCTCAGAATACACAGCTCCTGACCCCCACCCGTGGC
AGCAGGTGGAAGCTGCGACCAGATACTACCACT
>L1_Cs2_I
GGAGTGACGYCAGCATCATGGCGGAGTGAGCTTTCCCGTAAACBCTCCCCCGATAAGATACAACAAAAACGACADTCACA
DACCAACAAVGGACACTCACACARCACAAAGGGACATCDGARAGACCCACACDGCCGCACATCTGAGAGTGGACGTGCTG
GRRCCCCTGGAGGAAGTGGGGAGAGGTAAGGAGAAATCCTCYCCCTCCCCGTCGGATCGGCGACTCTGGGTCCGCGCGGC
TCCCAGAGAGGGGGDGGGGTGGCCCTCTGCGGGRAAACCGTCGCTCTCCARGYTCTCTCAGCCCGTGGGAAAYTCCCACA
CAGAGGACTCGGAACTGYTGCAGGGGTGCCATCAACATCTGAGCACCCCAGGAGAGCAGATAACGAGGGGMGAACGAGAA
GCCCCCCCCAGGGAYCGRGCAGGCAAAAGAGAGAGCCCCCCCCCCCCGCACGCCCGVCACTNCAGCTCAGCCGAYCAGHC
VGRGCGNNCGCRGADCGCAGGGGGCTCAGATTACACAGCCCTTNACCCCCACNCGGTGGCRGCAGGTGGAAACTGCAACC
AGATATTTCCAGG
>L1_Cs3_I
AGGAGAGCAGAGAGCGACAGCGAGGCGAGAAACCTCTGAGATCGGGGAGGCAAAAGTAAGCGCCCCTCCCCDACCCGGCC
CACCDGACTGGCACTTCAGCACAGCGGYGCTYCAGCTCAGCCCCVTCCCCAGAGGCAGCGGCCCCCAGGCGCCCAGGSCC
CACCAGCAGGGGCAGCGTGACTGTGCCCCACCCCCACAGGCAGCGGCCCCCAGGTGCCCGGGCCCGACCAGCAGTGGGDC
GAGCCTGCACHCCCGCACCAGAGGCAGCGGCAGCTCAGGCCCCACCACGCCACAGCCCCAGCTGCTCCGGCTGGACCAAG
CCACGGCCCCAGCTTCCCCGGCTTCACCATGCCACDGCCCCAGCTCYTTCGGCTKGACCGMCCCCCCRHCCCCGGCTCCA
GCTGCTTCGGCTTGGCCTGTGCTCAGGCTCCAGCTGACTTGGCGCCAGCAACTTCGGCCCACCGCACTCCAGTTCCAGCT
TCTTTGGCCCAGCGGCACTCCAGTTCCAGCTTCTTCAGCCCAGCGGCACTCCAGCTCCTGCTTCTTCAGCCCAGCGGCAC
TTCAGCTGCAGCTGCTTCAACCCACCCGCACCCGAGCCCCAGCTGCTTCAGCCTAGCTGCGCTCCAGTCCCAGCTGTTCC
CACGCTTCAVCCCCAGCCGCTYCCACGCTTCCGCTCGVAGCCGCYTCCGCTCAGCCATGCCTCAGMTCAGCCAGGGGCCG
ACCAGAGTGCCCGCGGATTGAGGCGGGSCCAGAATACACAGCCCTTGACCCCCACCCAGCGGCAGCAAGAGGAAACTGCG
ACCATATATTTTCACT
>L1_Ec4_I
DGGGAGHTCTCGTCAAGATGGCDCTGTGAGCAGACGTTGAACTCRCCTCCTCCCAHGAACACAACCAGGTTACAACAATT
TTGGGAAGAATCACCCTGGATTGAAAACTGAAAACTGGATAAAAAGAACCCCCACGACAAGGGACAGTCCTGACGAAAGC
AGAAGAGGCAGTAACTCCGGCHGGAGAGGAAAAAAGCCACCTTTGGGAGCAGCGGAGCTTCTCAGCTGGCCAGGCGGGAG
CCACCCTAAGGTACGCAGCCCTCCCTGGAGGAGTGAGGTCCGGAGCGGGGGCAATACTGCTATAACCATCCTTCRGACTC
AGCCCAACTGAGANGGGGGTCTTACTGTCTGGCTTTGCTGGCTATTAACTGCAGCNAGGACACCCCAGAAAAGCTATCGG
CCGAAAGCCGAAAAGATCCGGGTCTTAAAGGGCCCACGCACAAACTCACTCATTGCAGCAACCTAAAATCACCAGAGAGA
AGGCTGACTGTCCTTTGGTGAAACAAGACTCACCTGGTGGGCTCTGGGGGCATCTTGGTGAGAGGAGGATCCTCTCTGGA
GACTGAGACATTGGTGGGGGCCGTTGTTCTGAGCTGGTCCAGGCGTGCTGATACGGACACCDGTGGGGGCCATTGAGGTD
CATCCCTTGGGCTGTTAGCCCAGGGGTCTGCCACACCCACTAGAGCACAGATTTAATCCAGTTCAGCCAGGGCAGGCAAC
CCGCCCTAGGGACTGGCCCCACCTAACAGCAAGCCCTCAGGCTACTTTTCAGCCTGCATTGACTGAGTGCCTTGATCCTC
TACAGGCAGGCAAGGGTGTCTGCCTCTGTGGGGCAGGGCTTGTGTGAGGACCAGGTGAACTGTGGGGGGCATTGGGGCAG
AGGTGGGGGCCTCTGCAGTGTGGCABTGGGGTACDCTCCAGGGGGTTGAGAAGTGTGCATGGACCAGGACTGTGTTGACA
GTGTATGTGGTCCAGTGGGGGGTGAGGCTTATCAGBGGCAGAAGACTTGTGCTTCACAAATAGCCATAAAAAGGATCAGC
CCCACCTTCCAAAGCCTGAAACAACTGAGTGCCTCCATGCCAAGGGCTAGCCCCACTCAGCTGCACTCCTAAGAGAACTG
ACATCAGCCTTGTTGGCCTCAGGCCTATCACAACTGTANGCCCCTGAGCCTAGCAACCAGCTACACTGGGTACCAACCCA
ATTAAGAGGACAATTGCAATAAGAGTGTGCTAATAGACTTTGTAGCCAACAGTGCTGAGGCCCCTCCAAACCGGATTTAC
AAACAGCTGGCCAGGGAAGGAAAGATCAGACTCCCTGGGTACCTGCAGTGGGAGCAACCCTGCCACAGCAGAAGAACACA
AGTAGCCCACAAAGGGGTCACTCCTGGTTCTTATGGTCTGGTGACRAGAGGGAAGCACACTGCTGGGCCTCATAAGGCAT
CTCATACATAAGGCCACTTCTCCAAGATCAGGAGACATAGCCRACTCACCTA
>L1_Ec4_II
GAGATCTCGTCAAGATGGCGGCGTAAGCAGACTCTGAACTCATCTCCTCCCATGAACACAACCAGGTTACAACTATTTTT
GGAAAAATTACCCTGGATAGAAAACTGAAAACTGGATAAAAAGAACCCCCACAACAAGGGACAGTCCTGACTAAGGCAGA
AGAGGCAGAAATTCCTGCTGGAGAGGAAAAAAGCCACCTTTGGGAGCAGCGGAGCTTCTCAGCTGGCCAGGCGGGAGCCA
CCCTAAGGTACGCAGCCCTCCCTGGAGGAGTGAGGTCCDGAGCVGGGCCCGATACTGCTATAAGCATCCTTCAGACTCAG
CNCAACTGAGACGAGGGTCTTACTGTCTGGCTTTGCTGGCTATTAACTGCAGCGAGGATACCCCCAGAAAAGCTATCNGA
TGAAAGCCGAAAAGACCCGGGTCTTAAAGGGCCCACGCACAAACTCACTCATTKCAGCAACCTAAAATCACCAGAGAGAA
GGCTGACAGTCCTTTGGTGAAAHGAGACTCACCTGGTGGGCTCTGGGGGCATCTTGGTGAGAGGAGGGACCTCTCCGGAG
ACTGAGACATTGGTGGGGGCCATTGTTCTGACCTGGTCCAGGCATGCTGACACAGACCCCGGTGGABGCCATTGAGGTTC
TTCCCTTGGCCTGTTAGCCCAGGGGTCTGCCACACCCACTAGAGCACAGATTTAATCCAGTTCAGCCAGGGCAGGCAGCC
CVCCCTAGGGACCGGCCCCACCCAACAGCAAGCCCTCAGGCTACTTTTCNGCCTGCATTGACTGGGTGCCTTGATCCTCT
ACAGGCAGGCVAGTGTGTCTGCCTCTGTGGGGCAGGGCCTGTGTGAGGACCAGGTGAACTGTGGGGGGCATTGGTGGAGA
GGTGGGGGCCTCTGCAGTGBGGCATCGGGGTATGCTCCAGGGGGTTGGGAAGTGTGCATGGACCAGGACTGTGTTGACGG
TGTGTGTGGTCCTGTGGGGGGTGAGGCTTATCAGCNGCAGAAGACCTGTGCTTCACAAATAGCCATAAAAAGGATCAGCC
CCACCTTCCAAAGCCTGAAACAATTGAGTGCTCCCATGCCTAGGGCCAGCCCCACTCAGCTGCACTCCTAAGAGAACTGA
CAACAGCCTTGTAGGCCTGAGGCCTATNVCAACTGTAAGCCCCTGAGCCTAGCAACCAGCTACACTGGGTACCAACCCAA
TTAAGAGGAAAACTGCAATAGGAGTGTGCTGATAGACTTTGTAGCCAAHGGTGCTGAGGCTCCCCAAACCGGATTTACAA
ACAGCTGGCCAGGGAAGGAAAGACTAGACTCCCTGGGTACCTGCAGTAAGAGCAACCCTGCCACAGCAGAAGGACACAAG
TAGCCCACAAAGGGGTCACTCCTGGATCATTTGGACTGGTGACGAGAGGGAAGCACACTGCTGGGCCTCATAAGGCATCT
CATACATAAGGCCACTTCTCCAAGATCAGGAGACATAGCTGACTCACCTA
>L1_Ec4_III
DGAGATCTCGTCAAGATGGHGGCATAGGCAGACTCTGAACTCACCTCCTCCCACAAACACAACCAGGTTACAACTATTCT
TGGAAAAATTACCCTGGAGAGAAAACTGAAAACTGGATAAAAAGAACCCCCACAACAAGGGACAGTCCTGACTGAGGTGG
AAGAGGCAGAAATTCCTTCTGGAGAGAAAAAAAGCCACCTTTGNGAGCAGCAGAGCTTCACAGCTGGCCDGGCGGGAGCC
ACCCTAAGGTACACAGCCCTCCCTGGAGAAGTGGGGACCTTAGTGGGGGCACATTACYGCTATAAGCATCCTTCAGACTC
AGCACAACTGAGACGAGTGTCCTACTATCTGGCTTCNCTGGCTATTAACTGCAATGGGGAATACCCCCAGAAAAGCTATC
AGACGAAAGCNGAAAAAACCCDGCTCTTAAAGGGCCCATGCACAAATTCACCCATCTCAGAGAGCAACCTAAAATCACCA
NAAAGAAAGCTGCACAGTCCTTTGGTGAAAAGAGACTCACCTGGTAGGCTCTGGGTGCATCTTGGTGAGAGGTGAGACCT
CTCCAGAGACTGAGACATTGGTGGTGGCCATTGTTGTGACCTAGTACAGGCDTGCTGACACAGACVCTGGCAGATACCAT
TGAAGTTCTTCCCCTGGCCTGTTAGCCCAGGGGTCTGCCACACCCACTAGAGTGCAGATTTAATCCAGTTCAGCCAGGGC
AGGCAGCCTGCCCTAGGGACCAGCCCCACCCAACAGCAAGCCCTCAGGCTACTTGTCVGCCTGCATAGACTGGGTGCCTT
GATCCTCTACAGGCAGGHGAGTGTGTCCRCCTCTGTGGGGCAGGGCCTGTGTGAGGACCAGGTGAACTGTGGGGGGCATT
GGTGGAGAGGTGGGGGCCTCTGCAGTGGGGCGACTGGGTATDCTCCAGGGGGTNNGGAAGTGTGCATGGACCAGGACTGT
GTTGACGGTGTGTGTGGACCTGTGGGGGGGGGGGGCTTATCAGTGGCAGAAGACCTGTGCTTCACAAACAGCCACAAAGA
GGATCAGCCCCACCTTCCAAAGCCTGAAACAATTGGGTGCTCCCATGCCTRGGGCCAGCCCCACTCAGCTGCAATCCTAA
GAGAGCTGACAACAGCCTTGCAGGCCTGAGGCCTACAGCAACTGTAAGCCCCTGAGCCTAGCAACCAGCTACACTGGGTA
CCTACTCAATTAACAGGAAAACTGCAACAGGAGTGTGCTATTAGACCTTGTAGCCAATGGTGCTGGGGCTCCCCAAACCC
GATTTACAAACAGCCDGCCAGGGAGGGAAAGACTAGACTCCCTGGGTACCTGCAGTAAGAGCAACCCTGCCACAGCAGAA
GGACACAAGTAGCCCACACAGGGGTCACTCCTGGATCATTTGGACTGGTGATGAGAGGGAAGCACACTGCTGGGCCTCAA
AAGGCATCTCTTACATAAGGCCACTTCTCCAAGATCAGGAGACATAGCTGACTCACCTA
>L1_Perissodactyla4_I
NNDAGNNGGTGTCAAGATGGCVGCATAGGCRGACTCTGAACTCACCTCCTCCCATGGACACAACAAATTTACAACTACTC
TTGGAACAATTACCCCTGAGAGAGAACTGAAAACTGGATAAAAAGAACCCCCACAACAAGGGACAGTNCTGACTGAGGTG
GAAGAGGCAGAAATTCCTTTCTGGAGAGAAAAAAAGCCACCTTCNNAAGCTNCAGTGCTTCACGGCCAGCCNGGAGCAAT
CNTAAGGTATGCAGCCTTCCCTGGAGGAGNGGGGGAYCTGAGHDGGGGAGCNTTACCACTATAAGCAGCTTTTGGACTCA
GCACAACHGAGANAAGTGTCATAATATCTGGCTTTGCTGGCTATTAACAACAATGGGGAATACCCCCAGAAAAGCTATBA
GACATAAGGGAAAAAAAAGCCTGCTCTTAAAGGGCCCATGCACAAATTCACCCATTTBGGAAAGCAACCTAAAATCACCA
GAAAGAAAGGTGCACAGTCCTTTGGTGAAAAGAGACTCACYTGATAGGCTCTGGGTGCATCTCAGTGAGAGGTGAGACVN
CYBCVVBCTCCCCAGGGACTGAGACATTGGHDGCAGCCATTATTGTGACCTAGTACAGGCDTGCTGACACAGATGCTGGC
AGACGCCATTGGAGTTCTTCCCCTGGCCTGTTAGCVCAGGGGTCTGCCCCACCCACTAGAGCACHGATTTAATCCAGCTC
AGCCAGGGCAGGCAGCCCACCCTAGGGACTGGCCCCACCCAACAGCAAGCCCTNGGGCAACTTGTGGGCCTGCATAGGCD
GGGTGCCTGGANCCTCTGCAGCNVGGNGAGTGGGTCNVCCTCTGTGGGGCAGGGCATGCGTGAGGGGTGGGNNNAGTGTG
TGGGGCATTGGTGGAGTGTGTGGGGCCTCTGCAGTGGGGCGACTGGGTCTGCTTCAGNGGGTCDGGGNATGHACANGGGG
CAGGACTGTGTTGABDGDGTGTGTGGNCCTGTGGGCVGTGGGGCTTGTCAGCTGCAGHAGACTTGTGCTTCTCAAACAGC
CACATAGGGGATCNGCCCCACCTTCCAAAGCCTGAAACAATTGGGTGCTCCCATGCCTGGGGCCAGCCCCACTCAGCTGC
AATCCTGAGAGAGCTGACAACAGCCTTGCAGGCCAGAGGCCTACAGCAATTGTAAGCCCCTGAGCCTAGCAACCAGCCAT
GCTGGGGGCCTACTCACTTAACAGAAAAACTGCAACAGGAATGTGCTATTAGACCTTGCAGCCAACTGTGCTGGGGCTCC
CCAHNCCCAATAAAGTGACTGAAGGGHCCATAGCAGCCACACGCAGCTGAGCATTACAACCAGCHGGCCAGGGGGACAGC
CTAGCCTCCCBVGGCACCTGCAGCAAGAGCAACCCTGCCACAACAGAAGGACACAHGTAGCCCACACAGGGGACACTCCT
GGAACATTTGGAACTGGTGACAAGAGGGAAGCACACTGCTGGGCCTCATAAGGCATCTCTTACATAAGGCCACCTCTCCA
AGATCAGGAGANNTAGCTGACCTACCTA
>L1_Perissodactyla4_II
GGCACAACAGGAGGGTGCACACAGCCTACACAGGGGACACACCTGGAGCACCTGGCTCTGGTGACCAGGGGGGATTGCGC
TACTAGGCCCCACAGGACATCTTCTACATAAGGCCACTYCTTCAAGACTAGGAGACGTAGCTGATCTACCTA
>L1_Perissodactyla5_I
CCTGTGGAGAGCCCACGGAGAGCCAGTGGAGGAACACGAGACCCAGGTGACCCCAGAAGCAGCAGAAGTGCTCACAGCCT
GGTGACCCCGGTGGCAACACCTGAGACTGCAGTGACATCGWAAGCAGCAAGGCACCAGCAACCTCAGAGGCACAAGCGGC
ACAAGGAGGGCACTGATGACGCCTCTAGCAGAGGCAGTGGAGGGTGGAAAGTGYAGGCTCTCAAATACAACCAGAAGCAG
CTCAGAACCAAAGTAACCAAAGCCGTACCCAAATAAGAAAGGTGGTTACTACCACAAATGCGCCC
>L1_Perissodactyla6_I
CTCTGGTGGCCAGCAGGGCTTACACTTGTGGTCCCACAGGACTGTATATATTTGCATACTTTAAAAGCTGCTGCCTGAGG
GTCCGGCTTCCAATCAGCCTGMATCTAGGTGCTGACTGAGATCCTCCCCTTTGGGACACTGACAGGTCTTGGCACACCCT
CAACTACTGGGAGCCACTAARAATAAAGTAGGCTGCTTGGACAATCACAAAGGTTTGAGAGACAACCAAGAGCTAGGGCA
GGGTTGAATGATAAGGTTCATCTCCTACATGAGGCCACTCCTTCAAGACTGGGAGAGGTGGCTGTTTTATCTA
>L1_Perissodactyla7_I
AAAGCCTGTTTGGGAAATTGAGAGTAGCCTGGAGCGGCCCCTCCCCCTCCACCCAGGCAAGGGAGCTGAAACATAGCCCC
ACCCACTGTGGANAATGTCTTCCAGCCCCATCTGACCAGAAGGGCTGGCAACAACTCCTGGAAGCTGTGCAGCTCAGCAG
CACTCGAGCCGAGAGAAGGGCAGGCAGAGCCGATAGTTTGCAGAGCAAAGCCAGTGGCCCTGTTTGGTCAGAGAACTTGG
GGTGCAGGTCAGCTTGAGTTAAGACAACAAACAAAGAGCTTTACTAGCTTTAGAGCTGCTTCTCCCACTGTGCCCAGGCA
GGGAATCTAATTTGTAGCCCCACTCATCACTGAATACAGCCTTCAGCCTGTCTGACCAGGGAACCTAACCAGAGCACACA
AGAAGCTGTGTAGCCCATTCAACAGCCCTACGTACAGTGGCACTTGAACAGAGAGCACAGCCCGTGGCTTCCCCCGTCTG
CAGAGCAAAACCGGTGGCCTCACCTGACCAGGGAATTCAGTGCACACTCTGGCCTGATTTGGGTCCCCAAACAATGAGCT
GTACAGGCCCTGGGTCCTATCCTGCTGCCCTGCCAGGGCAGGGAAGCTAATTCATAGCCTCATCTACTACTGAATATAGT
ACCCAGTCCTGACCATCTAGTAAGCCTGACCAGAGAATTCAGGCAACCATGGAGCCCATCCTACAGCCTCACTTGGGTAG
GGAACCAAGCCAGCAGTCCTATNCAACTGTTCTCAGCCAGTGGCACAGCCCCCMATCCCCATCCTCAGAGCTCAAACAGT
TGCCTTGCCCAAAAATAGACCATAATAGCAGGCCCCACCTGCCCAAGGACATTACCAGCAGACACACCCAGAAACCCAAA
CTGAGCTGACTGGTGAAGAACTGTCTCTGCCAAAGCAAACCTGTAAAGTCTGGAAGAGGAGCCCGATTACTCAA
